# Supplementary material for: Tofacitinib and budesonide treatment affect stemness and chemokine release in IBD patient-derived colonoids
Source: Sci Rep. 2025 Jan 30;15:3753. doi: 10.1038/s41598-025-86314-2 (PMC11782514; doi:10.1038/s41598-025-86314-2)
Supplement: Supplementary file 1 — Supplementary Material 1 [file 41598_2025_86314_MOESM1_ESM.xlsx]

## Sheet: Overview
	Overview of sheets in Supplementary File SFs
	SF1: Data of Average organoid size (Figure 2)
	SF2: Confocal microscope settings and section information
	SF3, SF4: Script and results QuPath quantification CK20 (SF3) and Ki67 (SF4) (Figure 4)
	SF5: Script and results from QuPath quantification Ki67 + CK20 double staining (Figure 4)
	SF6: Script and results from QuPath quantification TUNEL (Figure 6)
	SF7: Fold change data from Western Blot (Figures 5, 7)
	SF8: Data from Multiplex and ELISA (Figure 8)

## Sheet: SF1 Size measurement 
SF1	The average size of colonoids was analyzed from brightfield images using Fiji software.
0.02
	UC1_A	UC1_B	HC1_A	HC1_B	HC2_A	HC2_B	HC3_A	HC3_B	UC2_A	UC2_B	HC4_A	HC4_B	HC5_A	HC5_B	UC3_A
DMSO	3038.64	4124.82	40352.3	62388.5	23819.8	26308.2	3344.81	26406.3	39574.5	44971.4	27689.4	19126.7	23682.8	23118	62499.9
TOFACITINIB	3836.64	6223.65	46532.5	61211.1	34919.6	44253.5	4335.62	44161.8	46045.2	64590.6	42052.1	31211.5	37320.4	31359.9	75185.2
BUDESONIDE	2726.72	2414.92	36058	42719.6	20067	19273.7	2482.65	25861.7	32253.3	36320.9	23404.7	18636.3	21447.5	21677.3	46263.6
0.2
DMSO	6355.39	9263.29	42249.2	30920.6	19911.7	42023.3	4337.81	37658.4	29754.1	56921.7	11107.4	9207.99	24488.7	16766.7	69752.5
TOFACITINIB	8578.64	15266.6	45421.9	32642.4	39052.3	59059.4	6454.13	50594.1	47001.8	65525.1	17092.2	14347.2	46857	28656.9	101731
BUDESONIDE	4770.09	6025.07	37224.1	28195	24726.9	37291.5	3713.83	33212	28931.8	41358.8	11505.2	14217.3	24596	22116.4	53170.2

## Sheet: SF2 Confocal settings
SF2	Tabel contans information about setting used in Confocal microscopy
Primary antibody	Secoundary antibody	Pinhole	Laser	Offset	Digital gain
Ki67 and CK20
anti-Ki67	anti-mouse 488	30.5	0.228	0	1
anti-CK20	anti-mouse 488	30.5	0.228	0	1
Double staining
anti-Ki67		1.68	1	0	1.2
anti-CK20		2.07	0.05	0	1.2
DAPI		2.56	0.04	0	1
TUNEL
Cell death		2.09	0.07	-1	1
DAPI		2.56	0.03	-1	1
	Information about section numbers from different donors
HC3	18337	2% DMSO unstimulated
	18346	2% TOFA unstimulated
	18354	2% BUD unstimulated
	18342	20% DMSO unstimulated
	18350	20% TOFA unstimulated
	18358	20% BUD unstimulated
HC2	18486	2% DMSO unstimulated
	18488	2% TOFA unstimulated
	18492	2% BUD unstimulated
	18494	20% DMSO unstimulated
	18496	20% TOFA unstimulated
	18500	20% BUD unstimulated
HC1	18423	2% DMSO unstimulated
	18425	2% TOFA unstimulated
	18427	2% BUD unstimulated
	18429	20% DMSO unstimulated
	18431	20% TOFA unstimulated
	18433	20% BUD unstimulated
UC1	18210	2% DMSO unstimulated
	18218	2% TOFA unstimulated
	18226	2% BUD unstimulated
	18214	20% DMSO unstimulated
	18222	20% TOFA unstimulated
	18230	20% BUD unstimulated
UC3	18508	2% DMSO unstimulated
	18510	2% TOFA unstimulated
	18512	2% BUD unstimulated
	18514	20% DMSO unstimulated
	18516	20% TOFA unstimulated
	18518	20% BUD unstimulated
UC2	18444	2% DMSO unstimulated
	18446	2% TOFA unstimulated
	18450	2% BUD unstimulated
	18452	20% DMSO unstimulated
	18454	20% TOFA unstimulated
	18458	20% BUD unstimulated

## Sheet: SF3 Script CK20 quantification
SF3	Here we provide the trained script used for analysing the percentage of area positive for CK20 using QuPath followed by Quantification result.
setImageType('BRIGHTFIELD_H_DAB');
setColorDeconvolutionStains('{"Name" : "H-DAB default", "Stain 1" : "Hematoxylin", "Values 1" : "0.65111 0.70119 0.29049", "Stain 2" : "DAB", "Values 2" : "0.26917 0.56824 0.77759", "Background" : " 255 255 255"}');
resetSelection();
createDetectionsFromPixelClassifier("Trainedclassifer_moderate_10052022", 400.0, 50.0, "SPLIT")
selectDetections();
addShapeMeasurements("AREA", "LENGTH", "CIRCULARITY", "SOLIDITY", "MAX_DIAMETER", "MIN_DIAMETER", "NUCLEUS_CELL_RATIO");
selectDetections();
runPlugin('qupath.lib.algorithms.IntensityFeaturesPlugin', '{"pixelSizeMicrons": 2.0, "region": "ROI", "tileSizeMicrons": 25.0, "colorOD": true, "colorStain1": true, "colorStain2": true, "colorStain3": true, "colorRed": false, "colorGreen": false, "colorBlue": false, "colorHue": false, "colorSaturation": false, "colorBrightness": false, "doMean": true, "doStdDev": false, "doMinMax": false, "doMed…
runObjectClassifier("ODSUM0-15NECROSIS");
selectObjectsByClassification("Necrosis");
clearSelectedObjects(true);
clearSelectedObjects();
runObjectClassifier("SOLIDITY0-25NECROSIS070422");
selectObjectsByClassification("Necrosis");
clearSelectedObjects(true);
clearSelectedObjects();
//runObjectClassifier("RESIDUAL0NECROSIS070422");
//selectObjectsByClassification("Necrosis");
//clearSelectedObjects(true);
//clearSelectedObjects();
// Convert detections objects to annotation.
import qupath.lib.objects.PathAnnotationObject
import static qupath.lib.gui.scripting.QPEx.*
// Create new annotations with the same ROIs and classifications as the detections
def detections = getDetectionObjects().findAll{it.getPathClass().toString().contains("Tumor")}
def newAnnotations = detections.collect {detection -> new PathAnnotationObject(detection.getROI(), detection.getPathClass())}
// Remove the detections, add the annotations
// removeObjects(detections, false)
addObjects(newAnnotations)
selectDetections();
clearSelectedObjects(true);
clearSelectedObjects();
selectObjectsByClassification("Tumor");
mergeSelectedAnnotations()
selectAnnotations();
createAnnotationsFromPixelClassifier("DAB0-3s2-5", 0.0, 0.0)
Thread.sleep(100)
// Try to reclaim whatever memory we can, including emptying the tile cache
javafx.application.Platform.runLater {
getCurrentViewer().getImageRegionStore().cache.clear()
System.gc()
}
Thread.sleep(100)
Quantification Result
Condition		Image	Name	Class	Parent	ROI	Centroid X µm	Centroid Y µm	Area µm^2	Perimeter µm	% of area positive
HC	HC1	1_18423c_240122_CK20,ndpi	Tumor	Tumor	Image	Geometry	3431.5	3656.2	1.92393e+06	187612	0.599113	2_dmso
HC		1_18423c_240122_CK20,ndpi	Other	Other	Tumor	Geometry	3442.5	3661.3	1.15265e+06	319073
HC		1_18425a_201221_CK20,ndpi	Tumor	Tumor	Image	Geometry	2768.4	3134.7	3.29232e+06	219796	0.632559	2_tofa
HC		1_18425a_201221_CK20,ndpi	Other	Other	Tumor	Geometry	2768.7	3138.8	2.08259e+06	442999
HC		1_18427a_201221_CK20,ndpi	Tumor	Tumor	Image	Geometry	4174.2	3131.8	4.94404e+06	255285	0.669544	2_bud
HC		1_18427a_201221_CK20,ndpi	Other	Other	Tumor	Geometry	4197.5	3147.7	3.31026e+06	647383
HC		1_18429a_201221_CK20,ndpi	Tumor	Tumor	Image	Geometry	2717.8	2681.2	2.19303e+06	200250	0.696035	20_dmso
HC		1_18429a_201221_CK20,ndpi	Other	Other	Tumor	Geometry	2704.9	2672.5	1.52643e+06	301994
HC		1_18431a_201221_CK20,ndpi	Tumor	Tumor	Image	Geometry	3022.4	2128.5	1.46162e+06	143882	0.707694	20_tofa
HC		1_18431a_201221_CK20,ndpi	Other	Other	Tumor	Geometry	3011.2	2134.1	1.03438e+06	223351
HC		1_18433a_201221_CK20,ndpi	Tumor	Tumor	Image	Geometry	3209.6	2618.6	2.39541e+06	175989	0.740064	20_bud
HC		1_18433a_201221_CK20,ndpi	Other	Other	Tumor	Geometry	3177.1	2599	1.77276e+06	316572
UC	UC2	1_18444a_201221_CK20,ndpi	Tumor	Tumor	Image	Geometry	3280.1	3196.1	3.0904e+06	288250	0.7341	2_dmso
UC		1_18444a_201221_CK20,ndpi	Other	Other	Tumor	Geometry	3332.6	3188.3	2.26866e+06	529183
UC		1_18446a_201221_CK20,ndpi	Tumor	Tumor	Image	Geometry	3782.7	2415.7	4.11154e+06	363214	0.73279	2_tofa
UC		1_18446a_201221_CK20,ndpi	Other	Other	Tumor	Geometry	3798.7	2382.7	3.0129e+06	706589
UC		1_18450c_240122_CK20,ndpi	Tumor	Tumor	Image	Geometry	3840.2	2955.8	3.38285e+06	307314	0.651463	2_bud
UC		1_18450c_240122_CK20,ndpi	Other	Other	Tumor	Geometry	3825.9	2936.1	2.2038e+06	771472
UC		1_18452a_201221_CK20,ndpi	Tumor	Tumor	Image	Geometry	2941.7	2265.4	4.64497e+06	428698	0.75704	20_dmso
UC		1_18452a_201221_CK20,ndpi	Other	Other	Tumor	Geometry	2913.2	2236.2	3.51643e+06	742851
UC		1_18454a_201221_CK20,ndpi	Tumor	Tumor	Image	Geometry	3386.2	2967.4	2.66057e+06	235485	0.744968	20_tofa
UC		1_18454a_201221_CK20,ndpi	Other	Other	Tumor	Geometry	3364.5	2978.5	1982037	371907
UC		1_18458a_201221_CK20,ndpi	Tumor	Tumor	Image	Geometry	2709.2	3173.7	3.03137e+06	183427	0.825693	20_bud
UC		1_18458a_201221_CK20,ndpi	Other	Other	Tumor	Geometry	2702.1	3186.8	2502986	388146
HC	HC2	1_18486a_211221_CK20,ndpi	Tumor	Tumor	Image	Geometry	2397.8	2435.2	2.06863e+06	129518	0.830054	2_dmso
HC		1_18486a_211221_CK20,ndpi	Other	Other	Tumor	Geometry	2390.8	2422.4	1.71707e+06	239951
HC		1_18488a_211221_CK20,ndpi	Tumor	Tumor	Image	Geometry	2836.8	3250.9	1.87431e+06	144868	0.80642	2_tofa
HC		1_18488a_211221_CK20,ndpi	Other	Other	Tumor	Geometry	2828.9	3263.1	1.51148e+06	234529
HC		1_18492a_211221_CK20,ndpi	Tumor	Tumor	Image	Geometry	3700.1	2771.4	2.98768e+06	208806	0.820816	2_bud
HC		1_18492a_211221_CK20,ndpi	Other	Other	Tumor	Geometry	3691.9	2770.2	2.45234e+06	343034
HC		1_18494a_211221_CK20,ndpi	Tumor	Tumor	Image	Geometry	3084.3	2633.5	1.96775e+06	145818	0.824057	20_dmso
HC		1_18494a_211221_CK20,ndpi	Other	Other	Tumor	Geometry	3077.9	2648.1	1621538	224876
HC		1_18496a_211221_CK20,ndpi	Tumor	Tumor	Image	Geometry	2630.8	2193.7	3.48276e+06	223708	0.841485	20_tofa
HC		1_18496a_211221_CK20,ndpi	Other	Other	Tumor	Geometry	2630.9	2195.4	2930689	409194
HC		1_18500a_211221_CK20,ndpi	Tumor	Tumor	Image	Geometry	3121.5	2530.6	2.24925e+06	148803	0.843694	20_bud
HC		1_18500a_211221_CK20,ndpi	Other	Other	Tumor	Geometry	3115	2540.4	1.89768e+06	216944
UC	UC3	1_18508a_211221_CK20,ndpi	Tumor	Tumor	Image	Geometry	3683	5916.5	4139497	352667	0.672208	2_dmso
UC		1_18508a_211221_CK20,ndpi	Other	Other	Tumor	Geometry	3682.6	5889.3	2.7826e+06	626074
UC		1_18510a_211221_CK20,ndpi	Tumor	Tumor	Image	Geometry	3453.8	3391.8	4.22548e+06	370748	0.629049	2_tofa
UC		1_18510a_211221_CK20,ndpi	Other	Other	Tumor	Geometry	3441.3	3394.5	2.65803e+06	692870
UC		1_18512a_211221_CK20,ndpi	Tumor	Tumor	Image	Geometry	2463.9	2527.5	3.50443e+06	220054	0.654561	2_bud
UC		1_18512a_211221_CK20,ndpi	Other	Other	Tumor	Geometry	2468.8	2531.1	2.29387e+06	483727
UC		1_18514a_211221_CK20,ndpi	Tumor	Tumor	Image	Geometry	2517	3166.3	2.72917e+06	241922	0.724367	20_dmso
UC		1_18514a_211221_CK20,ndpi	Other	Other	Tumor	Geometry	2533.1	3186.6	1.97692e+06	425122
UC		1_18516a_211221_CK20,ndpi	Tumor	Tumor	Image	Geometry	2940.9	3497.2	4.22805e+06	382521	0.683095	20_tofa
UC		1_18516a_211221_CK20,ndpi	Other	Other	Tumor	Geometry	2907.2	3489.3	2.88816e+06	602420
UC		1_18518a_211221_CK20,ndpi	Tumor	Tumor	Image	Geometry	2972.5	3280.4	4.44927e+06	292817	0.65563	20_bud
UC		1_18518a_211221_CK20,ndpi	Other	Other	Tumor	Geometry	2946.6	3288.3	2.91708e+06	549816
UC	UC1	1_18210a_201221_CK20,ndpi	Tumor	Tumor	Image	Geometry	5559.9	3588.6	1.70781e+06	192017	0.413015	2_dmso
UC		1_18210a_201221_CK20,ndpi	Other	Other	Tumor	Geometry	5600.3	3539.5	705353	252814
UC		1_18214a_201221_CK20,ndpi	Tumor	Tumor	Image	Geometry	4193.5	3238.8	4.61243e+06	398232	0.459692	20_dmso
UC		1_18214a_201221_CK20,ndpi	Other	Other	Tumor	Geometry	4138	3248.8	2.1203e+06	598432
UC		1_18218a_201221_CK20,ndpi	Tumor	Tumor	Image	Geometry	4235.8	2949.2	2.98832e+06	221471	0.45774	2_tofa
UC		1_18218a_201221_CK20,ndpi	Other	Other	Tumor	Geometry	4272.7	2957.7	1.36787e+06	426844
UC		1_18222a_201221_CK20,ndpi	Tumor	Tumor	Image	Geometry	3671.8	3254.7	6.62184e+06	424886	0.44873	20_tofa
UC		1_18222a_201221_CK20,ndpi	Other	Other	Tumor	Geometry	3661	3248	2971418	899653
UC		1_18226c_240122_CK20,ndpi	Tumor	Tumor	Image	Geometry	4381.1	3385.6	1.1953e+06	98867.9	0.125603	2_bud
UC		1_18226c_240122_CK20,ndpi	Other	Other	Tumor	Geometry	4283.3	3474.1	150133	102938
UC		1_18230a_201221_CK20,ndpi	Tumor	Tumor	Image	Geometry	4250.7	3822	6.28582e+06	499169	0.471967	20_bud
UC		1_18230a_201221_CK20,ndpi	Other	Other	Tumor	Geometry	4243.9	3867.1	2.9667e+06	875831
HC	HC3	1_18337a_201221_CK20,ndpi	Tumor	Tumor	Image	Geometry	3101.6	3186	2.10542e+06	222887	0.5539	2_dmso
HC		1_18337a_201221_CK20,ndpi	Other	Other	Tumor	Geometry	3172.6	3176.6	1.16619e+06	372759
HC		1_18342a_201221_CK20,ndpi	Tumor	Tumor	Image	Geometry	3485.1	3313.4	2.1635e+06	249765	0.622526	20_dmso
HC		1_18342a_201221_CK20,ndpi	Other	Other	Tumor	Geometry	3532.7	3266.5	1.34684e+06	313174
HC		1_18346a_201221_CK20,ndpi	Tumor	Tumor	Image	Geometry	3758.7	3169.8	3.79781e+06	364956	0.637578	2_tofa
HC		1_18346a_201221_CK20,ndpi	Other	Other	Tumor	Geometry	3787	3163	2421402	669676
HC		1_18350a_201221_CK20,ndpi	Tumor	Tumor	Image	Geometry	3623	4645.8	5.16601e+06	392944	0.700481	20_tofa
HC		1_18350a_201221_CK20,ndpi	Other	Other	Tumor	Geometry	3632	4621	3.61869e+06	736170
HC		1_18354a_201221_CK20,ndpi	Tumor	Tumor	Image	Geometry	4249.8	3118.8	2479030	169854	0.707111	2_bud
HC		1_18354a_201221_CK20,ndpi	Other	Other	Tumor	Geometry	4239.3	3125.4	1752949	314628
HC		1_18358a_201221_CK20,ndpi	Tumor	Tumor	Image	Geometry	2615.5	3544.2	4352014	310170	0.691844	20_bud
HC		1_18358a_201221_CK20,ndpi	Other	Other	Tumor	Geometry	2633.2	3516.7	3.01092e+06	651424

## Sheet: SF4 Script Ki67 quantification
SF4	Here we provide the trained script used for analysing the percentage of Ki67 positive cells using QuPath followed by Quantification result.
setImageType('BRIGHTFIELD_H_DAB');
setColorDeconvolutionStains('{"Name" : "H-DAB estimated2", "Stain 1" : "Hematoxylin", "Values 1" : "0.71019 0.61596 0.34091", "Stain 2" : "DAB", "Values 2" : "0.33741 0.55237 0.76226", "Background" : " 227 226 231"}');
selectAnnotations();
createDetectionsFromPixelClassifier("Trainedclassfier_moderate_120522", 400.0, 50.0, "SPLIT")
selectAnnotations();
clearSelectedObjects(true);
clearSelectedObjects();
selectDetections();
addShapeMeasurements("AREA", "LENGTH", "CIRCULARITY", "SOLIDITY", "MAX_DIAMETER", "MIN_DIAMETER", "NUCLEUS_CELL_RATIO");
selectDetections();
runPlugin('qupath.lib.algorithms.IntensityFeaturesPlugin', '{"pixelSizeMicrons": 2.0, "region": "ROI", "tileSizeMicrons": 25.0, "colorOD": true, "colorStain1": true, "colorStain2": true, "colorStain3": true, "colorRed": false, "colorGreen": false, "colorBlue": false, "colorHue": false, "colorSaturation": false, "colorBrightness": false, "doMean": true, "doStdDev": false, "doMinMax": false, "doMed…
runObjectClassifier("ODSUM0-15NECROSIS");
selectObjectsByClassification("Necrosis");
clearSelectedObjects(true);
clearSelectedObjects();
runObjectClassifier("SOLIDITY0-25NECROSIS070422");
selectObjectsByClassification("Necrosis");
clearSelectedObjects(true);
clearSelectedObjects();
//runObjectClassifier("RESIDUAL0NECROSIS070422");
//selectObjectsByClassification("Necrosis");
//clearSelectedObjects(true);
//clearSelectedObjects();
// Convert detections objects to annotation.
import qupath.lib.objects.PathAnnotationObject
import static qupath.lib.gui.scripting.QPEx.*
// Create new annotations with the same ROIs and classifications as the detections
def detections = getDetectionObjects().findAll{it.getPathClass().toString().contains("Tumor")}
def newAnnotations = detections.collect {detection -> new PathAnnotationObject(detection.getROI(), detection.getPathClass())}
// Remove the detections, add the annotations
// removeObjects(detections, false)
addObjects(newAnnotations)
selectDetections();
clearSelectedObjects(true);
clearSelectedObjects();
selectObjectsByClassification("Tumor");
mergeSelectedAnnotations()
selectAnnotations();
runPlugin('qupath.imagej.detect.cells.PositiveCellDetection', '{"detectionImageBrightfield": "Hematoxylin OD", "requestedPixelSizeMicrons": 0.5, "backgroundRadiusMicrons": 8.0, "medianRadiusMicrons": 0.0, "sigmaMicrons": 1.3, "minAreaMicrons": 15.0, "maxAreaMicrons": 200.0, "threshold": 0.1, "maxBackground": 2.0, "watershedPostProcess": true, "excludeDAB": false, "cellExpansionMicrons": 5.0, "inc…
runObjectClassifier("Hematoxylin0-11Tumor_necrosis_260422");
selectObjectsByClassification("Necrosis");
clearSelectedObjects(true);
clearSelectedObjects();
runObjectClassifier("DABodMean0-15_260422");
Thread.sleep(100)
// Try to reclaim whatever memory we can, including emptying the tile cache
javafx.application.Platform.runLater {
getCurrentViewer().getImageRegionStore().cache.clear()
System.gc()
}
Thread.sleep(100)
Quantification Result
Image	Donor	Condition	O2 conc	Treatment	Name	Class	Parent	ROI	Centroid X µm	Centroid Y µm	Num Detections	Num Negative	Num Positive	Positive %		Num Positive per mm^2	Area µm^2	Perimeter µm
2_18210b_201221_ki67,ndpi	UC1.	UC	2	DMSO	Tumor	Tumor	Image	Geometry	5257.9	3878.8	11406	4127	7279	63.82		3789.7	1.92072e+06	216745
2_18214b_201221_Ki67,ndpi	UC1.	UC	20	DMSO	Tumor	Tumor	Image	Geometry	4841.6	4512.9	24885	15165	9720	39.06		2307.5	4.21237e+06	383746
2_18218b_201221_Ki67,ndpi	UC1.	UC	2	TOFA	Tumor	Tumor	Image	Geometry	3524.6	3501.4	18910	6710	12200	64.52		4361.5	2.79722e+06	262330
2_18222b_201221_Ki67,ndpi	UC1.	UC	20	TOFA	Tumor	Tumor	Image	Geometry	3123.1	4904.2	35181	16338	18843	53.56		3391.4	5.55605e+06	425285
2_18226_201221_Ki67,ndpi	UC1.	UC	2	BUD	Tumor	Tumor	Image	Geometry	3707.8	3571.2	6942	3725	3217	46.34		2880.6	1.11677e+06	98066.1
2_18230b_201221_Ki67,ndpi	UC1.	UC	20	BUD	Tumor	Tumor	Image	Geometry	3748.9	3300.7	37269	26952	10317	27.68		1705.6	6.04886e+06	493339
2_18337b_201221_Ki67,ndpi	HC3.	HC	2	DMSO	Tumor	Tumor	Image	Geometry	4137.6	3386.4	10724	3822	6902	64.36		3212.2	2148667	238385
2_18342b_201221_Ki67,ndpi	HC3.	HC	20	DMSO	Tumor	Tumor	Image	Geometry	3154.7	3879.5	15348	8243	7105	46.29		1756.1	4.04595e+06	296151
2_18346b_201221_Ki67,ndpi	HC3.	HC	2	TOFA	Tumor	Tumor	Image	Geometry	3832	4100.8	20102	7694	12408	61.73		3482.7	3.56278e+06	413930
2_18350b_201221_Ki67,ndpi	HC3.	HC	20	TOFA	Tumor	Tumor	Image	Geometry	4297.9	3987.8	21595	11621	9974	46.19		1827.7	5.45712e+06	324273
2_18354b_201221_Ki67,ndpi	HC3.	HC	2	BUD	Tumor	Tumor	Image	Geometry	4150.6	3808.2	11968	4818	7150	59.74		2594.8	2.75548e+06	161135
2_18358b_201221_ki67,ndpi	HC3.	HC	20	BUD	Tumor	Tumor	Image	Geometry	4221.6	3219.8	19891	13812	6079	30.56		1319.5	4.60718e+06	289341
2_18423b_201221_Ki67,ndpi	HC1.	HC	2	DMSO	Tumor	Tumor	Image	Geometry	5393	3261.1	5142	2109	3033	58.98		2251.7	1.347e+06	78198.3
2_18425b_201221_Ki67,ndpi	HC1.	HC	2	TOFA	Tumor	Tumor	Image	Geometry	4747	4302.8	18100	6736	11364	62.78		2894.2	3.92645e+06	175624
2_18427b_201221_Ki67,ndpi	HC1.	HC	2	BUD	Tumor	Tumor	Image	Geometry	3342.8	2804.5	25836	12045	13791	53.38		2371.3	5.81592e+06	190070
2_18429b_201221_Ki67,ndpi	HC1.	HC	20	DMSO	Tumor	Tumor	Image	Geometry	4548	3006.9	9982	6525	3457	34.63		1346.3	2.56773e+06	162453
2_18431b_201221_Ki67,ndpi	HC1.	HC	20	TOFA	Tumor	Tumor	Image	Geometry	3915	3075.4	14545	7721	6824	46.92		1697.6	4.01969e+06	191076
2_18433b_201221_Ki67,ndpi	HC1.	HC	20	BUD	Tumor	Tumor	Image	Geometry	3305.2	3082.6	10096	5833	4263	42.22		1502.2	2.8378e+06	135479
2_18444b_201221_ki67,ndpi	UC2.	UC	2	DMSO	Tumor	Tumor	Image	Geometry	4161	2968.6	17386	11047	6339	36.46		1360.8	4.65844e+06	264549
2_18446b_201221_Ki67,ndpi	UC2.	UC	2	TOFA	Tumor	Tumor	Image	Geometry	22538.8	11412.7	9741	4788	4953	50.85		1823.1	2.71679e+06	137850
2_18450b_201221_Ki67,ndpi	UC2.	UC	2	BUD	Tumor	Tumor	Image	Geometry	22667.7	11266.6	19746	12188	7558	38.28		1542.4	4.90004e+06	202292
2_18452b_201221_Ki67,ndpi	UC2.	UC	20	DMSO	Tumor	Tumor	Image	Geometry	4477.7	4697.3	21243	16128	5115	24.08		922.5	5.54473e+06	341595
2_18454b_201221_Ki67,ndpi	UC2.	UC	20	TOFA	Tumor	Tumor	Image	Geometry	2794.1	3030.8	14312	7103	7209	50.37		1840.8	3.91626e+06	226249
2_18458b_201221_Ki67,ndpi	UC2.	UC	20	BUD	Tumor	Tumor	Image	Geometry	2895.7	2945.3	17722	13311	4411	24.89		999.81	4.41185e+06	177866
2_18486b_211221_Ki67,ndpi	HC2.	HC	2	DMSO	Tumor	Tumor	Image	Geometry	21064.7	10867.2	3894	1847	2047	52.57		1794.5	1.14073e+06	105018
2_18488b_211221_Ki67,ndpi	HC2.	HC	2	TOFA	Tumor	Tumor	Image	Geometry	3519.7	4436.8	6429	2939	3490	54.29		2002.4	1.74289e+06	108059
2_18492b_211221_Ki67,ndpi	HC2.	HC	2	BUD	Tumor	Tumor	Image	Geometry	19227.7	12343.1	6699	3498	3201	47.78		1209.5	2.64655e+06	140068
2_18494b_211221_Ki67,ndpi	HC2.	HC	20	DMSO	Tumor	Tumor	Image	Geometry	25170	9386.1	6036	3658	2378	39.4		1453.9	1.63558e+06	89283.3
2_18496b_211221_Ki67,ndpi	HC2.	HC	20	TOFA	Tumor	Tumor	Image	Geometry	24490.2	9694.3	11813	6843	4970	42.07		1696.3	2.92998e+06	150050
2_18500b_211221_Ki67,ndpi	HC2.	HC	20	BUD	Tumor	Tumor	Image	Geometry	26785.3	11752.4	13155	7172	5983	45.48		1674.9	3.57222e+06	157102
2_18508b_211221_Ki67,ndpi	UC3.	UC	2	DMSO	Tumor	Tumor	Image	Geometry	3711.5	3617.1	13018	7636	5382	41.34		1301.5	4.1352e+06	210699
2_18510b_211221_Ki67,ndpi	UC3.	UC	2	TOFA	Tumor	Tumor	Image	Geometry	21960.7	11479.8	15214	7866	7348	48.3		1909.3	3848546	214873
2_18512b_211221_Ki67,ndpi	UC3.	UC	2	BUD	Tumor	Tumor	Image	Geometry	2958.3	3516.4	16499	9642	6857	41.56		1858	3690580	160291
2_18514b_211221_Ki67,ndpi	UC3.	UC	20	DMSO	Tumor	Tumor	Image	Geometry	3551.9	2218.3	10696	8379	2317	21.66		898.8	2.57789e+06	205832
2_18516b_211221_Ki67,ndpi	UC3.	UC	20	TOFA	Tumor	Tumor	Image	Geometry	2677.4	3222.6	22191	13207	8984	40.48		1823.6	4.92661e+06	318668
2_18518b_211221_Ki67,ndpi	UC3.	UC	20	BUD	Tumor	Tumor	Image	Geometry	3881.1	2683.7	18548	13713	4835	26.07		1128.4	4.28484e+06	223641

## Sheet: SF5 Script Ki67-CK20 double.
SF5	The percentage of Ki67 positive cells in the CK20 positive areas was analyzed using the following script trained in QuPath.
Script.
clearAllObjects();
setChannelNames(
'ch1',
'ch2',
'ch3'
)
createSelectAllObject(true);
selectAnnotations();
Thread.sleep(100)
import qupath.ext.stardist.StarDist2D
// Specify the model .pb file (you will need to change this!)
def pathModel = 'create a new folder and copy your model. db file to it. Paste the link to the dsb2018_paper.pb here'
def stardist = StarDist2D.builder(pathModel)
.threshold(0.6) // Probability (detection) threshold
.channels('ch3') // Select detection channel
.normalizePercentiles(1, 99) // Percentile normalization
.pixelSize(0.225) // Resolution for detection
.cellExpansion(5.0) // Approximate cells based upon nucleus expansion
.cellConstrainScale(2.0) // Constrain cell expansion using nucleus size
.measureShape() // Add shape measurements
.measureIntensity() // Add cell measurements (in all compartments)
.includeProbability(true) // Add probability as a measurement (enables later filtering)
.build()
// Run detection for the selected objects
def imageData = getCurrentImageData()
def pathObjects = getSelectedObjects()
if (pathObjects.isEmpty()) {
Dialogs.showErrorMessage("StarDist", "Please select a parent object!")
return
}
stardist.detectObjects(imageData, pathObjects)
println 'Done!'
runObjectClassifier("Area12TumorNecrosis031023");;
selectObjectsByClassification("Necrosis");
clearSelectedObjects(true);
clearSelectedObjects();
runObjectClassifier("dapiCutoff25Ch3");
selectObjectsByClassification("Necrosis");
clearSelectedObjects(true);
clearSelectedObjects();
selectDetections();
runPlugin('qupath.lib.algorithms.IntensityFeaturesPlugin', '{"pixelSizeMicrons": 2.0, "region": "ROI", "tileSizeMicrons": 5.0, "channel1": true, "channel2": false, "channel3": false, "doMean": true, "doStdDev": false, "doMinMax": false, "doMedian": false, "doHaralick": false, "haralickMin": NaN, "haralickMax": NaN, "haralickDistance": 1, "haralickBins": 32}');
runObjectClassifier("ch125ch315");
//selectObjectsByClassification(null);
//clearSelectedObjects(true);
//clearSelectedObjects();
Quantification data
Image	Name	Class	Parent	ROI	Centroid X µm	Centroid Y µm	Num Detections	Num CK20negative (base)	Num CK20positive (base)	Num CK20negative: Ki67 Negative	Num CK20negative: Ki67 Positive	Num CK20positive: Ki67 Negative	Num CK20positive: Ki67 Positive	CK20positive: Positive %	CK20negative: Positive %	CK20negative + CK20positive: Positive %	Area µm^2	Perimeter µm
18337_Ki67_CK20_20X_1_220823 #1,tif	PathAnnotationObject		Image	Rectangle	354.25	354.25	506	164	342	148	16	316	26	7.602	9.756	8.3	501963	2834
18337_Ki67_CK20_20X_1_220823 #2,tif	PathAnnotationObject		Image	Rectangle	354.25	354.25	868	409	459	241	168	366	93	20.26	41.08	30.07	501963	2834
18337_Ki67_CK20_20X_1_220823 #3,tif	PathAnnotationObject		Image	Rectangle	354.25	354.25	595	223	372	182	41	341	31	8.333	18.39	12.1	501963	2834
18337_Ki67_CK20_20X_1_220823 #4,tif	PathAnnotationObject		Image	Rectangle	354.25	354.25	362	94	268	69	25	251	17	6.343	26.6	11.6	501963	2834
18346_Ki67_CK20_20X_1_220823 #01,tif	PathAnnotationObject		Image	Rectangle	354.25	354.25	1093	490	603	194	296	177	426	70.65	60.41	66.06	501963	2834
18346_Ki67_CK20_20X_1_220823 #02,tif	PathAnnotationObject		Image	Rectangle	354.25	354.25	1130	738	392	182	556	97	295	75.26	75.34	75.31	501963	2834
18346_Ki67_CK20_20X_1_220823 #03,tif	PathAnnotationObject		Image	Rectangle	354.25	354.25	524	265	259	214	51	190	69	26.64	19.25	22.9	501963	2834
18346_Ki67_CK20_20X_1_220823 #04,tif	PathAnnotationObject		Image	Rectangle	354.25	354.25	1008	624	384	211	413	131	253	65.89	66.19	66.07	501963	2834
18354_Ki67_CK20_20X_1_220823 #01,tif	PathAnnotationObject		Image	Rectangle	354.25	354.25	903	193	710	127	66	581	129	18.17	34.2	21.59	501963	2834
18354_Ki67_CK20_20X_1_220823 #02,tif	PathAnnotationObject		Image	Rectangle	354.25	354.25	1405	168	1237	134	34	1088	149	12.05	20.24	13.02	501963	2834
18354_Ki67_CK20_20X_1_220823 #03,tif	PathAnnotationObject		Image	Rectangle	354.25	354.25	1824	280	1544	200	80	1297	247	16	28.57	17.93	501963	2834
18354_Ki67_CK20_20X_1_220823 #04,tif	PathAnnotationObject		Image	Rectangle	354.25	354.25	1918	276	1642	188	88	1408	234	14.25	31.88	16.79	501963	2834
18342_Ki67_CK20_20X_1_220823 #1,tif	PathAnnotationObject		Image	Rectangle	354.25	354.25	418	91	327	88	3	318	9	2.752	3.297	2.871	501963	2834
18342_Ki67_CK20_20X_1_220823 #2,tif	PathAnnotationObject		Image	Rectangle	354.25	354.25	992	151	841	135	16	720	121	14.39	10.6	13.81	501963	2834
18342_Ki67_CK20_20X_1_220823 #3,tif	PathAnnotationObject		Image	Rectangle	354.25	354.25	724	248	476	218	30	399	77	16.18	12.1	14.78	501963	2834
18342_Ki67_CK20_20X_1_220823 #4,tif	PathAnnotationObject		Image	Rectangle	354.25	354.25	735	359	376	349	10	352	24	6.383	2.786	4.626	501963	2834
18350_Ki67_CK20_20X_1_220823 #1,tif	PathAnnotationObject		Image	Rectangle	354.25	354.25	1118	96	1022	79	17	679	343	33.56	17.71	32.2	501963	2834
18350_Ki67_CK20_20X_1_220823 #2,tif	PathAnnotationObject		Image	Rectangle	354.25	354.25	979	123	856	105	18	629	227	26.52	14.63	25.03	501963	2834
18350_Ki67_CK20_20X_1_220823 #3,tif	PathAnnotationObject		Image	Rectangle	354.25	354.25	1755	484	1271	393	91	954	317	24.94	18.8	23.25	501963	2834
18350_Ki67_CK20_20X_1_220823 #4,tif	PathAnnotationObject		Image	Rectangle	354.25	354.25	1472	198	1274	156	42	996	278	21.82	21.21	21.74	501963	2834
18358_Ki67_CK20_20X_1_220823 #01,tif	PathAnnotationObject		Image	Rectangle	354.25	354.25	740	93	647	73	20	639	8	1.236	21.51	3.784	501963	2834
18358_Ki67_CK20_20X_1_220823 #02,tif	PathAnnotationObject		Image	Rectangle	354.25	354.25	1649	290	1359	191	99	1288	71	5.224	34.14	10.31	501963	2834
18358_Ki67_CK20_20X_1_220823 #03,tif	PathAnnotationObject		Image	Rectangle	354.25	354.25	1364	106	1258	93	13	1144	114	9.062	12.26	9.311	501963	2834
18358_Ki67_CK20_20X_1_220823 #04,tif	PathAnnotationObject		Image	Rectangle	354.25	354.25	1865	151	1714	129	22	1663	51	2.975	14.57	3.914	501963	2834
							2331	890	1441	640	250	1274	167	11.5892	28.0899
							3755	2117	1638	801	1316	595	1043	63.6752	62.1634
							6050	917	5133	649	268	4374	759	14.7867	29.2257
							2869	849	2020	790	59	1789	231	11.4356	6.94935
							5324	901	4423	733	168	3258	1165	26.3396	18.6459
							5618	640	4978	486	154	4734	244	4.90157	24.0625
HC2
18486_retake_Ki67_CK20_20X_1_131023 #2,tif	PathAnnotationObject		Image	Rectangle	354.25	354.25	1312	740	572	740		572		0	0	0	501963	2834
18486_retake_Ki67_CK20_20X_1_131023 #3,tif	PathAnnotationObject		Image	Rectangle	354.25	354.25	2071	1961	110	1961		110		0	0	0	501963	2834
18486_retake_Ki67_CK20_20X_1_131023 #4,tif	PathAnnotationObject		Image	Rectangle	354.25	354.25	1559	1329	230	1329		230		0	0	0	501963	2834
18486_retake_Ki67_CK20_20X_1_131023 #1,tif	PathAnnotationObject		Image	Rectangle	354.25	354.25	1619	1219	400	1219		400		0	0	0	501963	2834
18488_retake_Ki67_CK20_20X_1_131023 #2,tif	PathAnnotationObject		Image	Rectangle	354.25	354.25	1107	7	1100	7		1010	90	8.182	0	8.13	501963	2834
18488_retake_Ki67_CK20_20X_1_131023 #3,tif	PathAnnotationObject		Image	Rectangle	354.25	354.25	809	33	776	32	1	735	41	5.284	3.03	5.192	501963	2834
18488_retake_Ki67_CK20_20X_1_131023 #4,tif	PathAnnotationObject		Image	Rectangle	354.25	354.25	880	108	772	80	28	634	138	17.88	25.93	18.86	501963	2834
18488_retake_Ki67_CK20_20X_1_131023 #1,tif	PathAnnotationObject		Image	Rectangle	354.25	354.25	1062	90	972	77	13	957	15	1.543	14.44	2.637	501963	2834
18492_Ki67_CK20_20X_1_110923 #1,tif	PathAnnotationObject		Image	Rectangle	354.25	354.25	1853	217	1636	217		1632	4	0.2445	0	0.2159	501963	2834
18492_Ki67_CK20_20X_1_110923 #2,tif	PathAnnotationObject		Image	Rectangle	354.25	354.25	846	11	835	10	1	828	7	0.8383	9.091	0.9456	501963	2834
18492_Ki67_CK20_20X_1_110923 #3,tif	PathAnnotationObject		Image	Rectangle	354.25	354.25	1375	19	1356	12	7	1253	103	7.596	36.84	8	501963	2834
18492_Ki67_CK20_20X_1_110923 #4,tif	PathAnnotationObject		Image	Rectangle	354.25	354.25	1265	23	1242	20	3	1156	86	6.924	13.04	7.036	501963	2834
18494_Ki67_CK20_20X_1_120923 #1,tif	PathAnnotationObject		Image	Rectangle	354.25	354.25	1272	2	1270	1	1	1181	89	7.008	50	7.075	501963	2834
18494_Ki67_CK20_20X_1_120923 #2,tif	PathAnnotationObject		Image	Rectangle	354.25	354.25	1178	3	1175	3		1132	43	3.66	0	3.65	501963	2834
18494_Ki67_CK20_20X_1_120923 #3,tif	PathAnnotationObject		Image	Rectangle	354.25	354.25	1033	2	1031	2		984	47	4.559	0	4.55	501963	2834
18494_Ki67_CK20_20X_1_120923 #4,tif	PathAnnotationObject		Image	Rectangle	354.25	354.25	827	15	812	15		792	20	2.463	0	2.418	501963	2834
18496_Ki67_CK20_20X_1_120923 #1,tif	PathAnnotationObject		Image	Rectangle	354.25	354.25	1562	339	1223	301	38	1173	50	4.088	11.21	5.634	501963	2834
18496_Ki67_CK20_20X_1_120923 #2,tif	PathAnnotationObject		Image	Rectangle	354.25	354.25	1569	129	1440	124	5	1390	50	3.472	3.876	3.505	501963	2834
18496_Ki67_CK20_20X_1_120923 #3,tif	PathAnnotationObject		Image	Rectangle	354.25	354.25	1361	145	1216	127	18	1144	72	5.921	12.41	6.613	501963	2834
18496_Ki67_CK20_20X_1_120923 #4,tif	PathAnnotationObject		Image	Rectangle	354.25	354.25	1297	309	988	277	32	942	46	4.656	10.36	6.014	501963	2834
18500_Ki67_CK20_20X_1_120923 #1,tif	PathAnnotationObject		Image	Rectangle	354.25	354.25	1382	110	1272	104	6	1181	91	7.154	5.455	7.019	501963	2834
18500_Ki67_CK20_20X_1_120923 #2,tif	PathAnnotationObject		Image	Rectangle	354.25	354.25	1335	24	1311	22	2	1272	39	2.975	8.333	3.071	501963	2834
18500_Ki67_CK20_20X_1_120923 #3,tif	PathAnnotationObject		Image	Rectangle	354.25	354.25	1791	288	1503	286	2	1495	8	0.5323	0.6944	0.5583	501963	2834
18500_Ki67_CK20_20X_1_120923 #4,tif	PathAnnotationObject		Image	Rectangle	354.25	354.25	1873	258	1615	256	2	1614	1	0.0619	0.7752	0.1602	501963	2834
						Summary of all sections
							3858	238	3620	196	42	3336	284	7.8453	17.6471
							5339	270	5069	259	11	4869	200	3.94555	4.07407
							4310	22	4288	21	1	4089	199	4.64086	4.54545
							5789	922	4867	829	93	4649	218	4.47915	10.0868
							6381	680	5701	668	12	5562	139	2.43817	1.76471
HC1
18423_Ki67_CK20_20X_1_130923 #1,tif	PathAnnotationObject		Image	Rectangle	354.25	354.25	839	197	642	194	3	627	15	2.336	1.523	2.145	501963	2834
18423_Ki67_CK20_20X_1_130923 #2,tif	PathAnnotationObject		Image	Rectangle	354.25	354.25	1527	470	1057	421	49	1020	37	3.5	10.43	5.632	501963	2834
18423_Ki67_CK20_20X_1_130923 #3,tif	PathAnnotationObject		Image	Rectangle	354.25	354.25	1697	293	1404	257	36	1257	147	10.47	12.29	10.78	501963	2834
18423_Ki67_CK20_20X_1_130923 #4,tif	PathAnnotationObject		Image	Rectangle	354.25	354.25	1502	504	998	483	21	911	87	8.717	4.167	7.19	501963	2834
18425_Ki67_CK20_20X_1_130923 #1,tif	PathAnnotationObject		Image	Rectangle	354.25	354.25	1776	509	1267	421	88	1140	127	10.02	17.29	12.11	501963	2834
18425_Ki67_CK20_20X_1_130923 #2,tif	PathAnnotationObject		Image	Rectangle	354.25	354.25	2177	510	1667	423	87	1273	394	23.64	17.06	22.09	501963	2834
18425_Ki67_CK20_20X_1_130923 #3,tif	PathAnnotationObject		Image	Rectangle	354.25	354.25	1522	282	1240	241	41	984	256	20.65	14.54	19.51	501963	2834
18425_Ki67_CK20_20X_1_130923 #4,tif	PathAnnotationObject		Image	Rectangle	354.25	354.25	2103	461	1642	318	143	1231	411	25.03	31.02	26.34	501963	2834
18427_Ki67_CK20_20X_1_130923 #1,tif	PathAnnotationObject		Image	Rectangle	354.25	354.25	2007	629	1378	572	57	1168	210	15.24	9.062	13.3	501963	2834
18427_Ki67_CK20_20X_1_130923 #2,tif	PathAnnotationObject		Image	Rectangle	354.25	354.25	1621	311	1310	253	58	1157	153	11.68	18.65	13.02	501963	2834
18427_Ki67_CK20_20X_1_130923 #3,tif	PathAnnotationObject		Image	Rectangle	354.25	354.25	2279	543	1736	440	103	1634	102	5.876	18.97	8.995	501963	2834
18429_Ki67_CK20_20X_1_140923 #1,tif	PathAnnotationObject		Image	Rectangle	354.25	354.25	1476	171	1305	145	26	1292	13	0.9962	15.2	2.642	501963	2834
18429_Ki67_CK20_20X_1_140923 #2,tif	PathAnnotationObject		Image	Rectangle	354.25	354.25	1458	70	1388	51	19	1349	39	2.81	27.14	3.978	501963	2834
18429_Ki67_CK20_20X_1_140923 #3,tif	PathAnnotationObject		Image	Rectangle	354.25	354.25	1194	106	1088	90	16	1064	24	2.206	15.09	3.35	501963	2834
18429_Ki67_CK20_20X_1_140923 #4,tif	PathAnnotationObject		Image	Rectangle	354.25	354.25	918	197	721	168	29	685	36	4.993	14.72	7.081	501963	2834
18431_Ki67_CK20_20X_1_140923 #1,tif	PathAnnotationObject		Image	Rectangle	354.25	354.25	1542	211	1331	201	10	1202	129	9.692	4.739	9.014	501963	2834
18431_Ki67_CK20_20X_1_140923 #2,tif	PathAnnotationObject		Image	Rectangle	354.25	354.25	986	104	882	103	1	835	47	5.329	0.9615	4.868	501963	2834
18431_Ki67_CK20_20X_1_140923 #3,tif	PathAnnotationObject		Image	Rectangle	354.25	354.25	1761	175	1586	167	8	1421	165	10.4	4.571	9.824	501963	2834
18431_Ki67_CK20_20X_1_140923 #4,tif	PathAnnotationObject		Image	Rectangle	354.25	354.25	1267	129	1138	110	19	1019	119	10.46	14.73	10.89	501963	2834
18433_Ki67_CK20_20X_1_140923 #1,tif	PathAnnotationObject		Image	Rectangle	354.25	354.25	1859	158	1701	155	3	1686	15	0.8818	1.899	0.9683	501963	2834
18433_Ki67_CK20_20X_1_140923 #2,tif	PathAnnotationObject		Image	Rectangle	354.25	354.25	955	109	846	97	12	841	5	0.591	11.01	1.78	501963	2834
18433_Ki67_CK20_20X_1_140923 #3,tif	PathAnnotationObject		Image	Rectangle	354.25	354.25	1810	117	1693	105	12	1652	41	2.422	10.26	2.928	501963	2834
18433_Ki67_CK20_20X_1_140923 #4,tif	PathAnnotationObject		Image	Rectangle	354.25	354.25	1748	109	1639	109		1634	5	0.3051	0	0.286	501963	2834
						Summary of all sections
							5565	1464	4101	1355	109	3815	286	6.97391	7.44536
							7578	1762	5816	1403	359	4628	1188	20.4264	20.3746
							5907	1483	4424	1265	218	3959	465	10.5108	14.6999
							5046	544	4502	454	90	4390	112	2.48778	16.5441
							5556	619	4937	581	38	4477	460	9.3174	6.13893
							6372	493	5879	466	27	5813	66	1.12264	5.47667
UC1
18210_Ki67_CK20_20X_1_140923 #1,tif	PathAnnotationObject		Image	Rectangle	354.25	354.25	1229	402	827	323	79	771	56	6.771	19.65	10.98	501963	2834
18210_Ki67_CK20_20X_1_140923 #2,tif	PathAnnotationObject		Image	Rectangle	354.25	354.25	1438	1006	432	981	25	410	22	5.093	2.485	3.268	501963	2834
18210_Ki67_CK20_20X_1_140923 #3,tif	PathAnnotationObject		Image	Rectangle	354.25	354.25	2230	1369	861	1369		861		0	0	0	501963	2834
18210_Ki67_CK20_20X_1_140923 #4,tif	PathAnnotationObject		Image	Rectangle	354.25	354.25	2514	1612	902	1612		901	1	0.1109	0	0.0398	501963	2834
18218_Ki67_CK20_20X_1_150923 #1,tif	PathAnnotationObject		Image	Rectangle	354.25	354.25	1896	1042	854	869	173	692	162	18.97	16.6	17.67	501963	2834
18218_Ki67_CK20_20X_1_150923 #2,tif	PathAnnotationObject		Image	Rectangle	354.25	354.25	2376	821	1555	640	181	1212	343	22.06	22.05	22.05	501963	2834
18218_Ki67_CK20_20X_1_150923 #3,tif	PathAnnotationObject		Image	Rectangle	354.25	354.25	2501	1127	1374	860	267	1079	295	21.47	23.69	22.47	501963	2834
18218_Ki67_CK20_20X_1_150923 #4,tif	PathAnnotationObject		Image	Rectangle	354.25	354.25	2095	978	1117	732	246	916	201	17.99	25.15	21.34	501963	2834
18226_Ki67_CK20_20X_1_150923 #1,tif	PathAnnotationObject		Image	Rectangle	354.25	354.25	1541	637	904	602	35	889	15	1.659	5.495	3.245	501963	2834
18226_Ki67_CK20_20X_1_150923 #2,tif	PathAnnotationObject		Image	Rectangle	354.25	354.25	2417	1376	1041	1315	61	1009	32	3.074	4.433	3.848	501963	2834
18226_Ki67_CK20_20X_1_150923 #3,tif	PathAnnotationObject		Image	Rectangle	354.25	354.25	2241	1299	942	1220	79	924	18	1.911	6.082	4.328	501963	2834
18226_Ki67_CK20_20X_1_150923 #4,tif	PathAnnotationObject		Image	Rectangle	354.25	354.25	2109	982	1127	880	102	1100	27	2.396	10.39	6.117	501963	2834
18214_Ki67_CK20_20X_1_150923 #1,tif	PathAnnotationObject		Image	Rectangle	354.25	354.25	1979	843	1136	798	45	1115	21	1.849	5.338	3.335	501963	2834
18214_Ki67_CK20_20X_1_150923 #2,tif	PathAnnotationObject		Image	Rectangle	354.25	354.25	2452	830	1622	815	15	1601	21	1.295	1.807	1.468	501963	2834
18214_Ki67_CK20_20X_1_150923 #3,tif	PathAnnotationObject		Image	Rectangle	354.25	354.25	1466	457	1009	412	45	969	40	3.964	9.847	5.798	501963	2834
18214_Ki67_CK20_20X_1_150923 #4,tif	PathAnnotationObject		Image	Rectangle	354.25	354.25	1778	665	1113	619	46	1063	50	4.492	6.917	5.399	501963	2834
18222_Ki67_CK20_20X_1_150923 #1,tif	PathAnnotationObject		Image	Rectangle	354.25	354.25	1990	589	1401	527	62	1318	83	5.924	10.53	7.286	501963	2834
18222_Ki67_CK20_20X_1_150923 #2,tif	PathAnnotationObject		Image	Rectangle	354.25	354.25	2960	1499	1461	1396	103	1344	117	8.008	6.871	7.432	501963	2834
18222_Ki67_CK20_20X_1_150923 #3,tif	PathAnnotationObject		Image	Rectangle	354.25	354.25	2164	848	1316	763	85	1185	131	9.954	10.02	9.982	501963	2834
18222_Ki67_CK20_20X_1_150923 #4,tif	PathAnnotationObject		Image	Rectangle	354.25	354.25	1820	1037	783	1015	22	765	18	2.299	2.122	2.198	501963	2834
18230_Ki67_CK20_20X_1_150923 #1,tif	PathAnnotationObject		Image	Rectangle	354.25	354.25	1836	583	1253	539	44	1192	61	4.868	7.547	5.719	501963	2834
18230_Ki67_CK20_20X_1_150923 #2,tif	PathAnnotationObject		Image	Rectangle	354.25	354.25	1402	380	1022	363	17	971	51	4.99	4.474	4.85	501963	2834
18230_Ki67_CK20_20X_1_150923 #3,tif	PathAnnotationObject		Image	Rectangle	354.25	354.25	1891	593	1298	502	91	1257	41	3.159	15.35	6.98	501963	2834
18230_Ki67_CK20_20X_1_150923 #4,tif	PathAnnotationObject		Image	Rectangle	354.25	354.25	1744	320	1424	258	62	1348	76	5.337	19.38	7.913	501963	2834
						Summary of all sections
							7411	4389	3022	4285	104	2943	79	2.61416	2.36956
							8868	3968	4900	3101	867	3899	1001	20.4286	21.8498
							8308	4294	4014	4017	277	3922	92	2.29198	6.45086
							7675	2795	4880	2644	151	4748	132	2.70492	5.4025
							8934	3973	4961	3701	272	4612	349	7.03487	6.84621
							6873	1876	4997	1662	214	4768	229	4.58275	11.4072
UC2
18444_Ki67_CK20_20X_1_121023 #1,tif	PathAnnotationObject		Image	Rectangle	354.25	354.25	955	35	920	34	1	905	15	1.63	2.857	1.675	501963	2834
18444_Ki67_CK20_20X_1_121023 #2,tif	PathAnnotationObject		Image	Rectangle	354.25	354.25	993	101	892	96	5	888	4	0.4484	4.95	0.9063	501963	2834
18444_Ki67_CK20_20X_1_121023 #3,tif	PathAnnotationObject		Image	Rectangle	354.25	354.25	1048	183	865	183		860	5	0.578	0	0.4771	501963	2834
18444_Ki67_CK20_20X_1_121023 #4,tif	PathAnnotationObject		Image	Rectangle	354.25	354.25	925	109	816	109		804	12	1.471	0	1.297	501963	2834
18446_Ki67_CK20_20X_1_121023 #1,tif	PathAnnotationObject		Image	Rectangle	354.25	354.25	1643	42	1601	42		1559	42	2.623	0	2.556	501963	2834
18446_Ki67_CK20_20X_1_121023 #2,tif	PathAnnotationObject		Image	Rectangle	354.25	354.25	2215	107	2108	94	13	2020	88	4.175	12.15	4.56	501963	2834
18446_Ki67_CK20_20X_1_121023 #3,tif	PathAnnotationObject		Image	Rectangle	354.25	354.25	1913	49	1864	49		1720	144	7.725	0	7.527	501963	2834
18446_Ki67_CK20_20X_1_121023 #4,tif	PathAnnotationObject		Image	Rectangle	354.25	354.25	1387	19	1368	16	3	1193	175	12.79	15.79	12.83	501963	2834
18450_Ki67_CK20_20X_1_121023 #1,tif	PathAnnotationObject		Image	Rectangle	354.25	354.25	1532	92	1440	92		1436	4	0.2778	0	0.2611	501963	2834
18450_Ki67_CK20_20X_1_121023 #2,tif	PathAnnotationObject		Image	Rectangle	354.25	354.25	1649	108	1541	102	6	1525	16	1.038	5.556	1.334	501963	2834
18450_Ki67_CK20_20X_1_121023 #3,tif	PathAnnotationObject		Image	Rectangle	354.25	354.25	1644	168	1476	168		1467	9	0.6098	0	0.5474	501963	2834
18450_Ki67_CK20_20X_1_121023 #4,tif	PathAnnotationObject		Image	Rectangle	354.25	354.25	1354	47	1307	46	1	1280	27	2.066	2.128	2.068	501963	2834
18452_Ki67_CK20_20X_1_131023 #1,tif	PathAnnotationObject		Image	Rectangle	354.25	354.25	872	14	858	12	2	817	41	4.779	14.29	4.931	501963	2834
18452_Ki67_CK20_20X_1_131023 #2,tif	PathAnnotationObject		Image	Rectangle	354.25	354.25	485	15	470	15		467	3	0.6383	0	0.6186	501963	2834
18452_Ki67_CK20_20X_1_131023 #3,tif	PathAnnotationObject		Image	Rectangle	354.25	354.25	1564	50	1514	49	1	1507	7	0.4624	2	0.5115	501963	2834
18452_Ki67_CK20_20X_1_131023 #4,tif	PathAnnotationObject		Image	Rectangle	354.25	354.25	1275	87	1188	87		1183	5	0.4209	0	0.3922	501963	2834
18454_Ki67_CK20_20X_1_131023 #1,tif	PathAnnotationObject		Image	Rectangle	354.25	354.25	858	8	850	8		768	82	9.647	0	9.557	501963	2834
18454_Ki67_CK20_20X_1_131023 #2,tif	PathAnnotationObject		Image	Rectangle	354.25	354.25	1252	28	1224	16	12	1095	129	10.54	42.86	11.26	501963	2834
18454_Ki67_CK20_20X_1_131023 #3,tif	PathAnnotationObject		Image	Rectangle	354.25	354.25	1316	179	1137	161	18	1084	53	4.661	10.06	5.395	501963	2834
18454_Ki67_CK20_20X_1_131023 #4,tif	PathAnnotationObject		Image	Rectangle	354.25	354.25	1418	742	676	736	6	675	1	0.1479	0.8086	0.4937	501963	2834
18458_Ki67_CK20_20X_1_131023 #1,tif	PathAnnotationObject		Image	Rectangle	354.25	354.25	1338	3	1335	3		1334	1	0.0749	0	0.0747	501963	2834
18458_Ki67_CK20_20X_1_131023 #2,tif	PathAnnotationObject		Image	Rectangle	354.25	354.25	1773	94	1679	92	2	1632	47	2.799	2.128	2.764	501963	2834
18458_Ki67_CK20_20X_1_131023 #3,tif	PathAnnotationObject		Image	Rectangle	354.25	354.25	1718	104	1614	101	3	1605	9	0.5576	2.885	0.6985	501963	2834
18458_Ki67_CK20_20X_1_131023 #4,tif	PathAnnotationObject		Image	Rectangle	354.25	354.25	1806	13	1793	11	2	1776	17	0.9481	15.38	1.052	501963	2834
						Summary of all sections
							3921	428	3493	422	6	3457	36	1.03063	1.40187
							7158	217	6941	201	16	6492	449	6.46881	7.37327
							6179	415	5764	408	7	5708	56	0.971548	1.68675
							4196	166	4030	163	3	3974	56	1.38958	1.80723
							4844	957	3887	921	36	3622	265	6.8176	3.76176
							6635	214	6421	207	7	6347	74	1.15247	3.27103
UC3
18508_Ki67_CK20_20X_1_121023 #1,tif	PathAnnotationObject		Image	Rectangle	354.25	354.25	993	213	780	207	6	742	38	4.872	2.817	4.431	501963	2834
18508_Ki67_CK20_20X_1_121023 #2,tif	PathAnnotationObject		Image	Rectangle	354.25	354.25	1198	342	856	302	40	815	41	4.79	11.7	6.761	501963	2834
18508_Ki67_CK20_20X_1_121023 #3,tif	PathAnnotationObject		Image	Rectangle	354.25	354.25	1342	452	890	449	3	870	20	2.247	0.6637	1.714	501963	2834
18508_Ki67_CK20_20X_1_121023 #4,tif	PathAnnotationObject		Image	Rectangle	354.25	354.25	752	229	523	226	3	512	11	2.103	1.31	1.862	501963	2834
18510_Ki67_CK20_20X_1_121023 #1,tif	PathAnnotationObject		Image	Rectangle	354.25	354.25	1611	187	1424	180	7	1229	195	13.69	3.743	12.54	501963	2834
18510_Ki67_CK20_20X_1_121023 #2,tif	PathAnnotationObject		Image	Rectangle	354.25	354.25	1467	312	1155	250	62	969	186	16.1	19.87	16.91	501963	2834
18510_Ki67_CK20_20X_1_121023 #3,tif	PathAnnotationObject		Image	Rectangle	354.25	354.25	1541	387	1154	358	29	1062	92	7.972	7.494	7.852	501963	2834
18510_Ki67_CK20_20X_1_121023 #4,tif	PathAnnotationObject		Image	Rectangle	354.25	354.25	1601	397	1204	375	22	1104	100	8.306	5.542	7.62	501963	2834
18512_Ki67_CK20_20X_1_121023 #1,tif	PathAnnotationObject		Image	Rectangle	354.25	354.25	1686	347	1339	344	3	1304	35	2.614	0.8646	2.254	501963	2834
18512_Ki67_CK20_20X_1_121023 #2,tif	PathAnnotationObject		Image	Rectangle	354.25	354.25	1970	349	1621	336	13	1505	116	7.156	3.725	6.548	501963	2834
18512_Ki67_CK20_20X_1_121023 #3,tif	PathAnnotationObject		Image	Rectangle	354.25	354.25	1849	395	1454	376	19	1419	35	2.407	4.81	2.92	501963	2834
18512_Ki67_CK20_20X_1_121023 #4,tif	PathAnnotationObject		Image	Rectangle	354.25	354.25	2546	984	1562	931	53	1515	47	3.009	5.386	3.928	501963	2834
18514_Ki67_CK20_20X_1_121023 #1,tif	PathAnnotationObject		Image	Rectangle	354.25	354.25	1375	176	1199	171	5	1170	29	2.419	2.841	2.473	501963	2834
18514_Ki67_CK20_20X_1_121023 #2,tif	PathAnnotationObject		Image	Rectangle	354.25	354.25	1812	182	1630	173	9	1597	33	2.025	4.945	2.318	501963	2834
18514_Ki67_CK20_20X_1_121023 #3,tif	PathAnnotationObject		Image	Rectangle	354.25	354.25	1441	205	1236	200	5	1219	17	1.375	2.439	1.527	501963	2834
18514_Ki67_CK20_20X_1_121023 #4,tif	PathAnnotationObject		Image	Rectangle	354.25	354.25	992	289	703	280	9	690	13	1.849	3.114	2.218	501963	2834
18516_Ki67_CK20_20X_1_121023 #1,tif	PathAnnotationObject		Image	Rectangle	354.25	354.25	1692	256	1436	230	26	1175	261	18.18	10.16	16.96	501963	2834
18516_Ki67_CK20_20X_1_121023 #2,tif	PathAnnotationObject		Image	Rectangle	354.25	354.25	2431	922	1509	813	109	1111	398	26.38	11.82	20.86	501963	2834
18516_Ki67_CK20_20X_1_121023 #3,tif	PathAnnotationObject		Image	Rectangle	354.25	354.25	1528	613	915	549	64	787	128	13.99	10.44	12.57	501963	2834
18516_Ki67_CK20_20X_1_121023 #4,tif	PathAnnotationObject		Image	Rectangle	354.25	354.25	1151	181	970	174	7	812	158	16.29	3.867	14.34	501963	2834
18518_Ki67_CK20_20X_1_121023 #1,tif	PathAnnotationObject		Image	Rectangle	354.25	354.25	1605	468	1137	462	6	1118	19	1.671	1.282	1.558	501963	2834
18518_Ki67_CK20_20X_1_121023 #2,tif	PathAnnotationObject		Image	Rectangle	354.25	354.25	1561	421	1140	418	3	1126	14	1.228	0.7126	1.089	501963	2834
18518_Ki67_CK20_20X_1_121023 #3,tif	PathAnnotationObject		Image	Rectangle	354.25	354.25	1402	651	751	645	6	744	7	0.9321	0.9217	0.9272	501963	2834
18518_Ki67_CK20_20X_1_121023 #4,tif	PathAnnotationObject		Image	Rectangle	354.25	354.25	1721	756	965	755	1	965		0	0.1323	0.0581	501963	2834
						Summary of all sections
							4285	1236	3049	1184	52	2939	110	3.60774	4.20712
							6220	1283	4937	1163	120	4364	573	11.6062	9.35308
							8051	2075	5976	1987	88	5743	233	3.89893	4.24096
							5620	852	4768	824	28	4676	92	1.92953	3.28638
							6802	1972	4830	1766	206	3885	945	19.5652	10.4462
							6289	2296	3993	2280	16	3953	40	1.00175	0.696864

## Sheet: SF6 Script TUNEL quant..
SF6	Here we provide the trained script, which uses StarDist for the detection of a total number of DAPI positive cells as well as the total area positive for TUNEL. Quantification result are provided below.
Script
clearAllObjects();
createSelectAllObject(true);
selectAnnotations();
Thread.sleep(100)
import qupath.ext.stardist.StarDist2D
// Specify the model .pb file (you will need to change this!)
def pathModel = 'create a new folder and copy your model. db file to it. Paste the link to the dsb2018_paper.pb here'
def stardist = StarDist2D.builder(pathModel)
.threshold(0.6) // Probability (detection) threshold
.channels('Ch1-T2') // Select detection channel
.normalizePercentiles(1, 99) // Percentile normalization
.pixelSize(0.225) // Resolution for detection
// .cellExpansion(5.0) // Approximate cells based upon nucleus expansion
// .cellConstrainScale(1.5) // Constrain cell expansion using nucleus size
.measureShape() // Add shape measurements
.measureIntensity() // Add cell measurements (in all compartments)
.includeProbability(true) // Add probability as a measurement (enables later filtering)
.build()
// Run detection for the selected objects
def imageData = getCurrentImageData()
def pathObjects = getSelectedObjects()
if (pathObjects.isEmpty()) {
Dialogs.showErrorMessage("StarDist", "Please select a parent object!")
return
}
stardist.detectObjects(imageData, pathObjects)
println 'Done!'
runObjectClassifier("Area12TumorNecrosis130922");;
selectObjectsByClassification("Necrosis");
clearSelectedObjects(true);
clearSelectedObjects();
runObjectClassifier("dapi60TumorNecrosis130922");
selectObjectsByClassification("Necrosis");
clearSelectedObjects(true);
clearSelectedObjects();
runObjectClassifier("area175TumorNecrosis130922");
selectObjectsByClassification("Necrosis");
clearSelectedObjects(true);
clearSelectedObjects();
createAnnotationsFromPixelClassifier("Full_area_Green_channelCHS1-T1_68-2_140922", 0.0, 0.0)
// Create annotations from detections
import qupath.lib.objects.PathAnnotationObject
// Create new annotations with the same ROIs and classifications as the detections
def detections = getDetectionObjects()
def newAnnotations = detections.collect {detection -> new PathAnnotationObject(detection.getROI(), detection.getPathClass())}
// Remove the detections, add the annotations
//removeObjects(detections, false)
addObjects(newAnnotations)
selectObjects {
//Some criteria here
return it.isAnnotation() && it.getPathClass() == getPathClass('Tumor')
}
// import for simplifying annotations
import qupath.lib.roi.ShapeSimplifier
//simplify annotations
double altitudeThreshold = 1.5
def pathObjects2 = getSelectedObjects().findAll { it.isAnnotation() }
pathObjects2.each {
def roi = ShapeSimplifier.simplifyShape(it.getROI(), altitudeThreshold)
it.setROI(roi)
}
fireHierarchyUpdate()
selectObjectsByClassification("Tumor");
mergeSelectedAnnotations()
//selectObjectsByClassification(null);
//clearSelectedObjects(true);
//clearSelectedObjects();
Image	Name	Class	Parent	ROI	Centroid X Âµm	Centroid Y Âµm	Num Detections	Num Tumor	Area Âµm^2	Perimeter Âµm		Num Tumor	Area Âµm^2		Area of TUNEL/no. Of DAPI
18424_270622_20x,lsm - 18424_270622_20x	PathAnnotationObject		Image	Rectangle	354.25	354.25	663	663	501963	2834		3998	4392.63		1.09871
18424_270622_20x,lsm - 18424_270622_20x	Full_area_Green_channel	Full_area_Green_channel	Image	Geometry	221.65	260.41	6	6	866.94	1194.2
18424_270622_20x,lsm - 18424_270622_20x	Tumor	Tumor	Image	Geometry	302	386.16	663	663	26631.8	15475.5
18424_270622_20x_1,lsm - 18424_270622_20x_1	PathAnnotationObject		Image	Rectangle	354.25	354.25	354	354	501963	2834
18424_270622_20x_1,lsm - 18424_270622_20x_1	Full_area_Green_channel	Full_area_Green_channel	Image	Geometry	246.98	246.17	1	1	591.21	885.62
18424_270622_20x_1,lsm - 18424_270622_20x_1	Tumor	Tumor	Image	Geometry	347.78	199.13	354	354	15823.9	8632.2
18424_270622_20x_2,lsm - 18424_270622_20x_2	PathAnnotationObject		Image	Rectangle	354.25	354.25	303	303	501963	2834
18424_270622_20x_2,lsm - 18424_270622_20x_2	Full_area_Green_channel	Full_area_Green_channel	Image	Geometry	299.12	398.76	0	0	502.64	906.37
18424_270622_20x_2,lsm - 18424_270622_20x_2	Tumor	Tumor	Image	Geometry	276.64	428.16	303	303	13405.5	7366.3
18424_270622_20x_3,lsm - 18424_270622_20x_3	PathAnnotationObject		Image	Rectangle	354.25	354.25	1034	1034	501963	2834
18424_270622_20x_3,lsm - 18424_270622_20x_3	Full_area_Green_channel	Full_area_Green_channel	Image	Geometry	280.01	433.43	7	7	617.53	1112.6
18424_270622_20x_3,lsm - 18424_270622_20x_3	Tumor	Tumor	Image	Geometry	357.04	413.78	1034	1034	39014.1	23343.3
18424_270622_20x_4,lsm - 18424_270622_20x_4	PathAnnotationObject		Image	Rectangle	354.25	354.25	1015	1015	501963	2834
18424_270622_20x_4,lsm - 18424_270622_20x_4	Full_area_Green_channel	Full_area_Green_channel	Image	Geometry	284.42	364.34	7	7	575.41	1201.1
18424_270622_20x_4,lsm - 18424_270622_20x_4	Tumor	Tumor	Image	Geometry	414.97	355.58	1015	1015	39105	23309.2
18424_270622_20x_5,lsm - 18424_270622_20x_5	PathAnnotationObject		Image	Rectangle	354.25	354.25	629	629	501963	2834
18424_270622_20x_5,lsm - 18424_270622_20x_5	Full_area_Green_channel	Full_area_Green_channel	Image	Geometry	421.59	505.54	22	22	1238.9	1930.4
18424_270622_20x_5,lsm - 18424_270622_20x_5	Tumor	Tumor	Image	Geometry	450.18	358.53	629	629	25862.4	14985.9
18426_270622_20x,lsm - 18426_270622_20x	PathAnnotationObject		Image	Rectangle	354.25	354.25	1020	1020	501963	2834		6077	1487.34		0.244749
18426_270622_20x,lsm - 18426_270622_20x	Full_area_Green_channel	Full_area_Green_channel	Image	Geometry	381.87	314.38	2	2	107.23	204.8
18426_270622_20x,lsm - 18426_270622_20x	Tumor	Tumor	Image	Geometry	433.55	432.33	1020	1020	35784.9	22428.1
18426_270622_20x_1,lsm - 18426_270622_20x_1	PathAnnotationObject		Image	Rectangle	354.25	354.25	1321	1321	501963	2834
18426_270622_20x_1,lsm - 18426_270622_20x_1	Full_area_Green_channel	Full_area_Green_channel	Image	Geometry	362.6	279.88	3	3	244.14	556.28
18426_270622_20x_1,lsm - 18426_270622_20x_1	Tumor	Tumor	Image	Geometry	368.25	310.02	1321	1321	46923.1	29024.8
18426_270622_20x_2,lsm - 18426_270622_20x_2	PathAnnotationObject		Image	Rectangle	354.25	354.25	1653	1653	501963	2834
18426_270622_20x_2,lsm - 18426_270622_20x_2	Full_area_Green_channel	Full_area_Green_channel	Image	Geometry	391.29	342.3	11	11	415.04	839.95
18426_270622_20x_2,lsm - 18426_270622_20x_2	Tumor	Tumor	Image	Geometry	352.01	332.08	1653	1653	54850.5	35318.3
18426_270622_20x_3,lsm - 18426_270622_20x_3	PathAnnotationObject		Image	Rectangle	354.25	354.25	1498	1498	501963	2834
18426_270622_20x_3,lsm - 18426_270622_20x_3	Full_area_Green_channel	Full_area_Green_channel	Image	Geometry	374.33	419.31	5	5	233.13	512
18426_270622_20x_3,lsm - 18426_270622_20x_3	Tumor	Tumor	Image	Geometry	368.39	403.1	1498	1498	51154	32296
18426_270622_20x_4,lsm - 18426_270622_20x_4	PathAnnotationObject		Image	Rectangle	354.25	354.25	248	248	501963	2834
18426_270622_20x_4,lsm - 18426_270622_20x_4	Full_area_Green_channel	Full_area_Green_channel	Image	Geometry	529.69	429.23	1	1	157.97	315.5
18426_270622_20x_4,lsm - 18426_270622_20x_4	Tumor	Tumor	Image	Geometry	512.86	503.97	248	248	10057.4	5848
18426_270622_20x_5,lsm - 18426_270622_20x_5	PathAnnotationObject		Image	Rectangle	354.25	354.25	337	337	501963	2834
18426_270622_20x_5,lsm - 18426_270622_20x_5	Full_area_Green_channel	Full_area_Green_channel	Image	Geometry	367.34	315.2	0	0	329.83	534.14
18426_270622_20x_5,lsm - 18426_270622_20x_5	Tumor	Tumor	Image	Geometry	312.59	437.87	337	337	13913.2	8099.8
18428_270622_20x,lsm - 18428_270622_20x	PathAnnotationObject		Image	Rectangle	354.25	354.25	547	547	501963	2834		4432	11043.3		2.49173
18428_270622_20x,lsm - 18428_270622_20x	Full_area_Green_channel	Full_area_Green_channel	Image	Geometry	407.61	317.72	6	6	2047	3476
18428_270622_20x,lsm - 18428_270622_20x	Tumor	Tumor	Image	Geometry	391.5	298.09	547	547	21670.7	12782
18428_270622_20x_1,lsm - 18428_270622_20x_1	PathAnnotationObject		Image	Rectangle	354.25	354.25	518	518	501963	2834
18428_270622_20x_1,lsm - 18428_270622_20x_1	Full_area_Green_channel	Full_area_Green_channel	Image	Geometry	378.44	265.87	6	6	2137.4	3577.1
18428_270622_20x_1,lsm - 18428_270622_20x_1	Tumor	Tumor	Image	Geometry	491.34	261.28	518	518	20427.2	12020.9
18428_270622_20x_2,lsm - 18428_270622_20x_2	PathAnnotationObject		Image	Rectangle	354.25	354.25	1142	1142	501963	2834
18428_270622_20x_2,lsm - 18428_270622_20x_2	Full_area_Green_channel	Full_area_Green_channel	Image	Geometry	360.2	467.85	20	20	1725.7	3005.6
18428_270622_20x_2,lsm - 18428_270622_20x_2	Tumor	Tumor	Image	Geometry	395.01	461.59	1142	1142	38552.4	25241.1
18428_270622_20x_3,lsm - 18428_270622_20x_3	PathAnnotationObject		Image	Rectangle	354.25	354.25	403	403	501963	2834
18428_270622_20x_3,lsm - 18428_270622_20x_3	Full_area_Green_channel	Full_area_Green_channel	Image	Geometry	432.92	233.32	2	2	1165.2	2081.2
18428_270622_20x_3,lsm - 18428_270622_20x_3	Tumor	Tumor	Image	Geometry	420.47	228.15	403	403	13866.1	8956.8
18428_270622_20x_4,lsm - 18428_270622_20x_4	PathAnnotationObject		Image	Rectangle	354.25	354.25	1158	1158	501963	2834
18428_270622_20x_4,lsm - 18428_270622_20x_4	Full_area_Green_channel	Full_area_Green_channel	Image	Geometry	340.65	348.25	19	19	2970.9	4736.7
18428_270622_20x_4,lsm - 18428_270622_20x_4	Tumor	Tumor	Image	Geometry	286.26	408.35	1158	1158	42233	25919.6
18428_270622_20x_5,lsm - 18428_270622_20x_5	PathAnnotationObject		Image	Rectangle	354.25	354.25	664	664	501963	2834
18428_270622_20x_5,lsm - 18428_270622_20x_5	Full_area_Green_channel	Full_area_Green_channel	Image	Geometry	299.91	361.84	6	6	997.15	1872.2
18428_270622_20x_5,lsm - 18428_270622_20x_5	Tumor	Tumor	Image	Geometry	322.07	329.08	664	664	26408	15445.4
18444_270622_20x,lsm - 18444_270622_20x	PathAnnotationObject		Image	Rectangle	354.25	354.25	437	437	501963	2834		4613	18.6687		0.00404698
18444_270622_20x,lsm - 18444_270622_20x	Full_area_Green_channel	Full_area_Green_channel	Image	Rectangle	451.46	265.34	0	0	0.4787	2.768
18444_270622_20x,lsm - 18444_270622_20x	Tumor	Tumor	Image	Geometry	392.12	340.92	437	437	20868.5	11175.1
18444_270622_20x_1,lsm - 18444_270622_20x_1	PathAnnotationObject		Image	Rectangle	354.25	354.25	1017	1017	501963	2834
18444_270622_20x_1,lsm - 18444_270622_20x_1	Tumor	Tumor	Image	Geometry	346.62	329.03	1017	1017	43588.1	24447
18444_270622_20x_2,lsm - 18444_270622_20x_2	PathAnnotationObject		Image	Rectangle	354.25	354.25	835	835	501963	2834
18444_270622_20x_2,lsm - 18444_270622_20x_2	Tumor	Tumor	Image	Geometry	318.9	366.49	835	835	37237.7	20479
18444_270622_20x_3,lsm - 18444_270622_20x_3	PathAnnotationObject		Image	Rectangle	354.25	354.25	699	699	501963	2834
18444_270622_20x_3,lsm - 18444_270622_20x_3	Tumor	Tumor	Image	Geometry	348.78	344.68	699	699	31258.8	17129
18444_270622_20x_4,lsm - 18444_270622_20x_4	PathAnnotationObject		Image	Rectangle	354.25	354.25	709	709	501963	2834
18444_270622_20x_4,lsm - 18444_270622_20x_4	Tumor	Tumor	Image	Geometry	342.23	343.02	709	709	32801.6	17677.7
18444_270622_20x_5,lsm - 18444_270622_20x_5	PathAnnotationObject		Image	Rectangle	354.25	354.25	916	916	501963	2834
18444_270622_20x_5,lsm - 18444_270622_20x_5	Full_area_Green_channel	Full_area_Green_channel	Image	Geometry	471.23	238.77	1	1	18.19	27.68
18444_270622_20x_5,lsm - 18444_270622_20x_5	Tumor	Tumor	Image	Geometry	406.14	342.62	916	916	43704.8	23161.7
18445_270622_20x,lsm - 18445_270622_20x	PathAnnotationObject		Image	Rectangle	354.25	354.25	742	742	501963	2834		5408	1080.92		0.199874
18445_270622_20x,lsm - 18445_270622_20x	Full_area_Green_channel	Full_area_Green_channel	Image	Geometry	283.47	170.13	0	0	117.76	164.67
18445_270622_20x,lsm - 18445_270622_20x	Tumor	Tumor	Image	Geometry	464.08	397.19	742	742	26988.6	16622.5
18445_270622_20x_1,lsm - 18445_270622_20x_1	PathAnnotationObject		Image	Rectangle	354.25	354.25	464	464	501963	2834
18445_270622_20x_1,lsm - 18445_270622_20x_1	Full_area_Green_channel	Full_area_Green_channel	Image	Geometry	420.64	403.93	0	0	202.02	444.19
18445_270622_20x_1,lsm - 18445_270622_20x_1	Tumor	Tumor	Image	Geometry	425.66	405.7	464	464	17624.9	10613.1
18445_270622_20x_2,lsm - 18445_270622_20x_2	PathAnnotationObject		Image	Rectangle	354.25	354.25	1348	1348	501963	2834
18445_270622_20x_2,lsm - 18445_270622_20x_2	Full_area_Green_channel	Full_area_Green_channel	Image	Geometry	309.32	337.15	3	3	202.49	415.13
18445_270622_20x_2,lsm - 18445_270622_20x_2	Tumor	Tumor	Image	Geometry	315.4	353.04	1348	1348	48160.9	29604
18445_270622_20x_3,lsm - 18445_270622_20x_3	PathAnnotationObject		Image	Rectangle	354.25	354.25	1183	1183	501963	2834
18445_270622_20x_3,lsm - 18445_270622_20x_3	Full_area_Green_channel	Full_area_Green_channel	Image	Geometry	387.51	208.52	4	4	121.11	253.23
18445_270622_20x_3,lsm - 18445_270622_20x_3	Tumor	Tumor	Image	Geometry	398.79	325.7	1183	1183	38773	24982.6
18445_270622_20x_4,lsm - 18445_270622_20x_4	PathAnnotationObject		Image	Rectangle	354.25	354.25	1403	1403	501963	2834
18445_270622_20x_4,lsm - 18445_270622_20x_4	Full_area_Green_channel	Full_area_Green_channel	Image	Geometry	332.73	357.26	7	7	344.67	614.4
18445_270622_20x_4,lsm - 18445_270622_20x_4	Tumor	Tumor	Image	Geometry	373.64	382.3	1403	1403	51073.4	30977.2
18445_270622_20x_5,lsm - 18445_270622_20x_5	PathAnnotationObject		Image	Rectangle	354.25	354.25	268	268	501963	2834
18445_270622_20x_5,lsm - 18445_270622_20x_5	Full_area_Green_channel	Full_area_Green_channel	Image	Geometry	563.87	157.9	0	0	92.87	178.51
18445_270622_20x_5,lsm - 18445_270622_20x_5	Tumor	Tumor	Image	Geometry	380.82	292.86	268	268	10197.8	6162
18447_270622_20x,lsm - 18447_270622_20x	PathAnnotationObject		Image	Rectangle	354.25	354.25	954	954	501963	2834		8689	4518.09		0.519978
18447_270622_20x,lsm - 18447_270622_20x	Full_area_Green_channel	Full_area_Green_channel	Image	Geometry	385.33	359.75	5	5	271.43	344.56
18447_270622_20x,lsm - 18447_270622_20x	Tumor	Tumor	Image	Geometry	406.12	361.94	954	954	37505.2	22105.9
18447_270622_20x_1,lsm - 18447_270622_20x_1	PathAnnotationObject		Image	Rectangle	354.25	354.25	1573	1573	501963	2834
18447_270622_20x_1,lsm - 18447_270622_20x_1	Full_area_Green_channel	Full_area_Green_channel	Image	Geometry	317.38	300.88	11	11	861.68	1469.6
18447_270622_20x_1,lsm - 18447_270622_20x_1	Tumor	Tumor	Image	Geometry	344.03	410.44	1573	1573	58585.5	35168.1
18447_270622_20x_2,lsm - 18447_270622_20x_2	PathAnnotationObject		Image	Rectangle	354.25	354.25	1639	1639	501963	2834
18447_270622_20x_2,lsm - 18447_270622_20x_2	Full_area_Green_channel	Full_area_Green_channel	Image	Geometry	353.44	386.25	14	14	1035	1711.7
18447_270622_20x_2,lsm - 18447_270622_20x_2	Tumor	Tumor	Image	Geometry	312.43	349.19	1639	1639	61155.4	36713.1
18447_270622_20x_3,lsm - 18447_270622_20x_3	PathAnnotationObject		Image	Rectangle	354.25	354.25	1355	1355	501963	2834
18447_270622_20x_3,lsm - 18447_270622_20x_3	Full_area_Green_channel	Full_area_Green_channel	Image	Geometry	316.03	297.28	7	7	599.82	795.67
18447_270622_20x_3,lsm - 18447_270622_20x_3	Tumor	Tumor	Image	Geometry	397.03	365.28	1355	1355	51760.7	30697.8
18447_270622_20x_4,lsm - 18447_270622_20x_4	PathAnnotationObject		Image	Rectangle	354.25	354.25	1236	1236	501963	2834
18447_270622_20x_4,lsm - 18447_270622_20x_4	Full_area_Green_channel	Full_area_Green_channel	Image	Geometry	298.29	240.37	10	10	981.35	1663.3
18447_270622_20x_4,lsm - 18447_270622_20x_4	Tumor	Tumor	Image	Geometry	413.64	331.06	1236	1236	45229.4	27316.9
18447_270622_20x_5,lsm - 18447_270622_20x_5	PathAnnotationObject		Image	Rectangle	354.25	354.25	1932	1932	501963	2834
18447_270622_20x_5,lsm - 18447_270622_20x_5	Full_area_Green_channel	Full_area_Green_channel	Image	Geometry	411.1	326.89	8	8	768.81	1483.4
18447_270622_20x_5,lsm - 18447_270622_20x_5	Tumor	Tumor	Image	Geometry	385.85	357.74	1932	1932	66213.1	41543.1
18451_270622_20x,lsm - 18451_270622_20x	PathAnnotationObject		Image	Rectangle	354.25	354.25	1074	1074	501963	2834		7282	2146.07		0.294709
18451_270622_20x,lsm - 18451_270622_20x	Full_area_Green_channel	Full_area_Green_channel	Image	Geometry	337.27	317.78	14	14	494.03	862.09
18451_270622_20x,lsm - 18451_270622_20x	Tumor	Tumor	Image	Geometry	386.95	363.82	1074	1074	39951.3	23988.6
18451_270622_20x_1,lsm - 18451_270622_20x_1	PathAnnotationObject		Image	Rectangle	354.25	354.25	1290	1290	501963	2834
18451_270622_20x_1,lsm - 18451_270622_20x_1	Full_area_Green_channel	Full_area_Green_channel	Image	Geometry	336.33	320.78	4	4	335.58	528.6
18451_270622_20x_1,lsm - 18451_270622_20x_1	Tumor	Tumor	Image	Geometry	363.77	381.27	1290	1290	47437.2	28906.1
18451_270622_20x_2,lsm - 18451_270622_20x_2	PathAnnotationObject		Image	Rectangle	354.25	354.25	667	667	501963	2834
18451_270622_20x_2,lsm - 18451_270622_20x_2	Full_area_Green_channel	Full_area_Green_channel	Image	Geometry	212.04	446.97	12	12	469.14	456.65
18451_270622_20x_2,lsm - 18451_270622_20x_2	Tumor	Tumor	Image	Geometry	405.28	322.31	667	667	24726.5	15020.9
18451_270622_20x_3,lsm - 18451_270622_20x_3	PathAnnotationObject		Image	Rectangle	354.25	354.25	889	889	501963	2834
18451_270622_20x_3,lsm - 18451_270622_20x_3	Full_area_Green_channel	Full_area_Green_channel	Image	Geometry	403.09	373.84	3	3	163.24	368.08
18451_270622_20x_3,lsm - 18451_270622_20x_3	Tumor	Tumor	Image	Geometry	314.52	425.91	889	889	34319.7	20369.6
18451_270622_20x_4,lsm - 18451_270622_20x_4	PathAnnotationObject		Image	Rectangle	354.25	354.25	1705	1705	501963	2834
18451_270622_20x_4,lsm - 18451_270622_20x_4	Full_area_Green_channel	Full_area_Green_channel	Image	Geometry	255.34	276.98	3	3	301.59	631
18451_270622_20x_4,lsm - 18451_270622_20x_4	Tumor	Tumor	Image	Geometry	362.75	329.03	1705	1705	60896.5	37547.1
18451_270622_20x_5,lsm - 18451_270622_20x_5	PathAnnotationObject		Image	Rectangle	354.25	354.25	1657	1657	501963	2834
18451_270622_20x_5,lsm - 18451_270622_20x_5	Full_area_Green_channel	Full_area_Green_channel	Image	Geometry	263.9	353.42	4	4	382.49	745.86
18451_270622_20x_5,lsm - 18451_270622_20x_5	Tumor	Tumor	Image	Geometry	374.13	361.22	1657	1657	59357.3	36360.6
18423_270622_20x,lsm - 18423_270622_20x	PathAnnotationObject		Image	Rectangle	354.25	354.25	1400	1400	501963	2834		4112	1005.77		0.244594
18423_270622_20x,lsm - 18423_270622_20x	Full_area_Green_channel	Full_area_Green_channel	Image	Geometry	448.78	293.44	1	1	159.41	166.05
18423_270622_20x,lsm - 18423_270622_20x	Tumor	Tumor	Image	Geometry	394.15	336.63	1400	1400	57207.1	33009.8
18423_270622_20x_2,lsm - 18423_270622_20x_2	PathAnnotationObject		Image	Rectangle	354.25	354.25	942	942	501963	2834
18423_270622_20x_2,lsm - 18423_270622_20x_2	Full_area_Green_channel	Full_area_Green_channel	Image	Geometry	409.07	384.78	1	1	74.68	159.13
18423_270622_20x_2,lsm - 18423_270622_20x_2	Tumor	Tumor	Image	Geometry	358.14	232.56	942	942	38395.2	22285.6
18423_270622_20x_3,lsm - 18423_270622_20x_3	PathAnnotationObject		Image	Rectangle	354.25	354.25	327	327	501963	2834
18423_270622_20x_3,lsm - 18423_270622_20x_3	Full_area_Green_channel	Full_area_Green_channel	Image	Geometry	415.23	327.36	0	0	208.24	455.26
18423_270622_20x_3,lsm - 18423_270622_20x_3	Tumor	Tumor	Image	Geometry	545.54	327.71	327	327	15963.5	8394.6
18423_270622_20x_4,lsm - 18423_270622_20x_4	PathAnnotationObject		Image	Rectangle	354.25	354.25	880	880	501963	2834
18423_270622_20x_4,lsm - 18423_270622_20x_4	Full_area_Green_channel	Full_area_Green_channel	Image	Geometry	389.01	298.19	0	0	455.25	920.21
18423_270622_20x_4,lsm - 18423_270622_20x_4	Tumor	Tumor	Image	Geometry	410.7	314.87	880	880	42158.2	22368.9
18423_270622_20x_5,lsm - 18423_270622_20x_5	PathAnnotationObject		Image	Rectangle	354.25	354.25	563	563	501963	2834
18423_270622_20x_5,lsm - 18423_270622_20x_5	Full_area_Green_channel	Full_area_Green_channel	Image	Geometry	251.02	272.74	0	0	108.19	253.23
18423_270622_20x_5,lsm - 18423_270622_20x_5	Tumor	Tumor	Image	Geometry	376.32	328.22	563	563	24078.4	13963.7
18337_120722_20x,lsm - 18337_120722_20x	PathAnnotationObject		Image	Rectangle	354.25	354.25	551	551	501963	2834		2982	395.412		0.1326
18337_120722_20x,lsm - 18337_120722_20x	Full_area_Green_channel	Full_area_Green_channel	Image	Geometry	514.76	307.2	0	0	2.872	13.84
18337_120722_20x,lsm - 18337_120722_20x	Tumor	Tumor	Image	Geometry	336.68	390.56	551	551	26354	13779.6
18337_120722_20x_1,lsm - 18337_120722_20x_1	PathAnnotationObject		Image	Rectangle	354.25	354.25	541	541	501963	2834
18337_120722_20x_1,lsm - 18337_120722_20x_1	Full_area_Green_channel	Full_area_Green_channel	Image	Geometry	277.61	310.87	1	1	173.77	254.61
18337_120722_20x_1,lsm - 18337_120722_20x_1	Tumor	Tumor	Image	Geometry	372.7	324.99	541	541	24622.1	13261
18337_120722_20x_2,lsm - 18337_120722_20x_2	PathAnnotationObject		Image	Rectangle	354.25	354.25	158	158	501963	2834
18337_120722_20x_2,lsm - 18337_120722_20x_2	Full_area_Green_channel	Full_area_Green_channel	Image	Geometry	358.43	318.97	0	0	87.6	202.03
18337_120722_20x_2,lsm - 18337_120722_20x_2	Tumor	Tumor	Image	Geometry	313.55	357.21	158	158	7139.1	3851.9
18337_120722_20x_3,lsm - 18337_120722_20x_3	PathAnnotationObject		Image	Rectangle	354.25	354.25	868	868	501963	2834
18337_120722_20x_3,lsm - 18337_120722_20x_3	Full_area_Green_channel	Full_area_Green_channel	Image	Geometry	419.9	273.71	0	0	29.2	71.96
18337_120722_20x_3,lsm - 18337_120722_20x_3	Tumor	Tumor	Image	Geometry	309.13	403.26	868	868	40778.5	21343.2
18337_120722_20x_4,lsm - 18337_120722_20x_4	PathAnnotationObject		Image	Rectangle	354.25	354.25	474	474	501963	2834
18337_120722_20x_4,lsm - 18337_120722_20x_4	Full_area_Green_channel	Full_area_Green_channel	Image	Geometry	182.63	186.21	0	0	23.94	53.97
18337_120722_20x_4,lsm - 18337_120722_20x_4	Tumor	Tumor	Image	Geometry	359.88	353.28	474	474	24238.7	12395.3
18337_120722_20x_5,lsm - 18337_120722_20x_5	PathAnnotationObject		Image	Rectangle	354.25	354.25	390	390	501963	2834
18337_120722_20x_5,lsm - 18337_120722_20x_5	Full_area_Green_channel	Full_area_Green_channel	Image	Geometry	379.48	404.91	0	0	78.03	148.06
18337_120722_20x_5,lsm - 18337_120722_20x_5	Tumor	Tumor	Image	Geometry	366.01	260.55	390	390	18982.4	9824.8
18340_120722_20x_1,lsm - 18340_120722_20x_1	PathAnnotationObject		Image	Rectangle	354.25	354.25	536	536	501963	2834		2962	660.14		0.22287
18340_120722_20x_1,lsm - 18340_120722_20x_1	Full_area_Green_channel	Full_area_Green_channel	Image	Geometry	330.28	338.24	2	2	329.83	525.84
18340_120722_20x_1,lsm - 18340_120722_20x_1	Tumor	Tumor	Image	Geometry	389.67	389.09	536	536	21554.6	12523.7
18340_120722_20x_2,lsm - 18340_120722_20x_2	PathAnnotationObject		Image	Rectangle	354.25	354.25	231	231	501963	2834
18340_120722_20x_2,lsm - 18340_120722_20x_2	Full_area_Green_channel	Full_area_Green_channel	Image	Geometry	447.91	198.77	0	0	112.98	175.74
18340_120722_20x_2,lsm - 18340_120722_20x_2	Tumor	Tumor	Image	Geometry	366.58	159.62	231	231	9707.3	5496.9
18340_120722_20x_3,lsm - 18340_120722_20x_3	PathAnnotationObject		Image	Rectangle	354.25	354.25	836	836	501963	2834
18340_120722_20x_3,lsm - 18340_120722_20x_3	Full_area_Green_channel	Full_area_Green_channel	Image	Geometry	277.89	384.06	2	2	132.6	303.05
18340_120722_20x_3,lsm - 18340_120722_20x_3	Tumor	Tumor	Image	Geometry	336.1	404.71	836	836	35693.8	19950.6
18340_120722_20x_4,lsm - 18340_120722_20x_4	PathAnnotationObject		Image	Rectangle	354.25	354.25	264	264	501963	2834
18340_120722_20x_4,lsm - 18340_120722_20x_4	Full_area_Green_channel	Full_area_Green_channel	Image	Geometry	327.58	267.6	1	1	63.67	116.24
18340_120722_20x_4,lsm - 18340_120722_20x_4	Tumor	Tumor	Image	Geometry	388.11	418.73	264	264	12757.2	6659.4
18340_120722_20x_5,lsm - 18340_120722_20x_5	PathAnnotationObject		Image	Rectangle	354.25	354.25	1095	1095	501963	2834
18340_120722_20x_5,lsm - 18340_120722_20x_5	Full_area_Green_channel	Full_area_Green_channel	Image	Geometry	356.59	376.56	0	0	21.06	52.58
18340_120722_20x_5,lsm - 18340_120722_20x_5	Tumor	Tumor	Image	Geometry	384.94	362.35	1094	1094	40727.4	24685.7
18349_120722_20x,lsm - 18349_120722_20x	PathAnnotationObject		Image	Rectangle	354.25	354.25	1407	1407	501963	2834		6319	6456.33		1.02173
18349_120722_20x,lsm - 18349_120722_20x	Full_area_Green_channel	Full_area_Green_channel	Image	Geometry	356.59	442.3	7	7	1184.3	1562.3
18349_120722_20x,lsm - 18349_120722_20x	Tumor	Tumor	Image	Geometry	340.66	381.29	1407	1407	56538.5	32585.6
18349_120722_20x_1,lsm - 18349_120722_20x_1	PathAnnotationObject		Image	Rectangle	354.25	354.25	358	358	501963	2834
18349_120722_20x_1,lsm - 18349_120722_20x_1	Full_area_Green_channel	Full_area_Green_channel	Image	Geometry	153.42	381.41	2	2	1166.1	1237.1
18349_120722_20x_1,lsm - 18349_120722_20x_1	Tumor	Tumor	Image	Geometry	143.96	329.84	358	358	14517.3	8407.4
18349_120722_20x_2,lsm - 18349_120722_20x_2	PathAnnotationObject		Image	Rectangle	354.25	354.25	741	741	501963	2834
18349_120722_20x_2,lsm - 18349_120722_20x_2	Full_area_Green_channel	Full_area_Green_channel	Image	Geometry	373.1	249.27	6	6	1103.9	1281.4
18349_120722_20x_2,lsm - 18349_120722_20x_2	Tumor	Tumor	Image	Geometry	434.88	239.51	741	741	28768.7	16833.8
18349_120722_20x_3,lsm - 18349_120722_20x_3	PathAnnotationObject		Image	Rectangle	354.25	354.25	957	957	501963	2834
18349_120722_20x_3,lsm - 18349_120722_20x_3	Full_area_Green_channel	Full_area_Green_channel	Image	Geometry	228.77	358.98	5	5	1300.7	1430.8
18349_120722_20x_3,lsm - 18349_120722_20x_3	Tumor	Tumor	Image	Geometry	355.7	341.76	957	957	33878.3	20939.3
18349_120722_20x_4,lsm - 18349_120722_20x_4	PathAnnotationObject		Image	Rectangle	354.25	354.25	1359	1359	501963	2834
18349_120722_20x_4,lsm - 18349_120722_20x_4	Full_area_Green_channel	Full_area_Green_channel	Image	Geometry	379.48	335.9	7	7	682.16	1111.2
18349_120722_20x_4,lsm - 18349_120722_20x_4	Tumor	Tumor	Image	Geometry	394.85	344.3	1359	1359	55077.4	31804.2
18349_120722_20x_5,lsm - 18349_120722_20x_5	PathAnnotationObject		Image	Rectangle	354.25	354.25	1001	1001	501963	2834
18349_120722_20x_5,lsm - 18349_120722_20x_5	Full_area_Green_channel	Full_area_Green_channel	Image	Geometry	330.16	239.86	1	1	253.24	373.62
18349_120722_20x_5,lsm - 18349_120722_20x_5	Tumor	Tumor	Image	Geometry	329.65	298.85	1001	1001	37010.1	22419.7
18349_120722_20x_6,lsm - 18349_120722_20x_6	PathAnnotationObject		Image	Rectangle	354.25	354.25	496	496	501963	2834
18349_120722_20x_6,lsm - 18349_120722_20x_6	Full_area_Green_channel	Full_area_Green_channel	Image	Geometry	258.87	370.49	4	4	765.93	655.91
18349_120722_20x_6,lsm - 18349_120722_20x_6	Tumor	Tumor	Image	Geometry	287.34	220.51	496	496	20000.1	11603.7
18357_120722_20x,lsm - 18357_120722_20x	PathAnnotationObject		Image	Rectangle	354.25	354.25	1348	1348	501963	2834		7010	6179.2		0.881484
18357_120722_20x,lsm - 18357_120722_20x	Full_area_Green_channel	Full_area_Green_channel	Image	Geometry	378.2	308.12	9	9	1126.9	1905.5
18357_120722_20x,lsm - 18357_120722_20x	Tumor	Tumor	Image	Geometry	360.12	287.91	1348	1348	57922.6	32604
18357_120722_20x_1,lsm - 18357_120722_20x_1	PathAnnotationObject		Image	Rectangle	354.25	354.25	1876	1876	501963	2834
18357_120722_20x_1,lsm - 18357_120722_20x_1	Full_area_Green_channel	Full_area_Green_channel	Image	Geometry	305.56	380.12	11	11	1105.3	1971.9
18357_120722_20x_1,lsm - 18357_120722_20x_1	Tumor	Tumor	Image	Geometry	356.53	346.26	1876	1876	78682.8	44702
18357_120722_20x_2,lsm - 18357_120722_20x_2	PathAnnotationObject		Image	Rectangle	354.25	354.25	1578	1578	501963	2834
18357_120722_20x_2,lsm - 18357_120722_20x_2	Full_area_Green_channel	Full_area_Green_channel	Image	Geometry	313.75	370.9	5	5	726.2	1487.6
18357_120722_20x_2,lsm - 18357_120722_20x_2	Tumor	Tumor	Image	Geometry	388.66	335.04	1578	1578	67629.3	37755.1
18357_120722_20x_3,lsm - 18357_120722_20x_3	PathAnnotationObject		Image	Rectangle	354.25	354.25	1402	1402	501963	2834
18357_120722_20x_3,lsm - 18357_120722_20x_3	Full_area_Green_channel	Full_area_Green_channel	Image	Geometry	251.51	346.06	15	15	1417.5	2308.1
18357_120722_20x_3,lsm - 18357_120722_20x_3	Tumor	Tumor	Image	Geometry	288.5	355.08	1402	1402	58096.8	33210.7
18357_120722_20x_4,lsm - 18357_120722_20x_4	PathAnnotationObject		Image	Rectangle	354.25	354.25	806	806	501963	2834
18357_120722_20x_4,lsm - 18357_120722_20x_4	Full_area_Green_channel	Full_area_Green_channel	Image	Geometry	301.03	249.94	7	7	1803.3	1022.6
18357_120722_20x_4,lsm - 18357_120722_20x_4	Tumor	Tumor	Image	Geometry	401.32	446	806	806	35229.4	19558.8
18210_120722_20x,lsm - 18210_120722_20x	PathAnnotationObject		Image	Rectangle	354.25	354.25	782	782	501963	2834		7730	719		0.0930142
18210_120722_20x,lsm - 18210_120722_20x	Full_area_Green_channel	Full_area_Green_channel	Image	Geometry	339.81	297.56	0	0	428.44	220.02
18210_120722_20x,lsm - 18210_120722_20x	Tumor	Tumor	Image	Geometry	337.29	385.32	782	782	23581.3	15923.7
18210_120722_20x_1,lsm - 18210_120722_20x_1	PathAnnotationObject		Image	Rectangle	354.25	354.25	1063	1063	501963	2834
18210_120722_20x_1,lsm - 18210_120722_20x_1	Full_area_Green_channel	Full_area_Green_channel	Image	Geometry	540.15	551.09	3	3	166.59	136.99
18210_120722_20x_1,lsm - 18210_120722_20x_1	Tumor	Tumor	Image	Geometry	425.6	393.62	1063	1063	35761.4	22837.7
18210_120722_20x_2,lsm - 18210_120722_20x_2	PathAnnotationObject		Image	Rectangle	354.25	354.25	2221	2221	501963	2834
18210_120722_20x_2,lsm - 18210_120722_20x_2	Full_area_Green_channel	Full_area_Green_channel	Image	Geometry	377	417.03	0	0	84.73	153.6
18210_120722_20x_2,lsm - 18210_120722_20x_2	Tumor	Tumor	Image	Geometry	342.16	326.08	2221	2221	59443.6	42664.6
18210_120722_20x_3,lsm - 18210_120722_20x_3	PathAnnotationObject		Image	Rectangle	354.25	354.25	1178	1178	501963	2834
18210_120722_20x_3,lsm - 18210_120722_20x_3	Full_area_Green_channel	Full_area_Green_channel	Image	Geometry	438.7	303.74	0	0	14.36	30.44
18210_120722_20x_3,lsm - 18210_120722_20x_3	Tumor	Tumor	Image	Geometry	367.01	408.3	1178	1178	38104	24735.2
18210_120722_20x_4,lsm - 18210_120722_20x_4	PathAnnotationObject		Image	Rectangle	354.25	354.25	1627	1627	501963	2834
18210_120722_20x_4,lsm - 18210_120722_20x_4	Full_area_Green_channel	Full_area_Green_channel	Image	Geometry	372.58	276.95	1	1	13.4	30.44
18210_120722_20x_4,lsm - 18210_120722_20x_4	Tumor	Tumor	Image	Geometry	339.02	363.83	1627	1627	51896	33998.9
18210_120722_20x_5,lsm - 18210_120722_20x_5	PathAnnotationObject		Image	Rectangle	354.25	354.25	859	859	501963	2834
18210_120722_20x_5,lsm - 18210_120722_20x_5	Full_area_Green_channel	Full_area_Green_channel	Image	Geometry	427.5	352.86	0	0	11.48	30.44
18210_120722_20x_5,lsm - 18210_120722_20x_5	Tumor	Tumor	Image	Geometry	288.86	389.9	859	859	30319.8	19017.7
18213_120722_20x,lsm - 18213_120722_20x	PathAnnotationObject		Image	Rectangle	354.25	354.25	1038	1038	501963	2834		5414	959.32		0.177192
18213_120722_20x,lsm - 18213_120722_20x	Full_area_Green_channel	Full_area_Green_channel	Image	Geometry	145.8	297.75	1	1	54.57	71.96
18213_120722_20x,lsm - 18213_120722_20x	Tumor	Tumor	Image	Geometry	290.61	380.88	1038	1038	32924.4	21682.3
18213_120722_20x_1,lsm - 18213_120722_20x_1	PathAnnotationObject		Image	Rectangle	354.25	354.25	1135	1135	501963	2834
18213_120722_20x_1,lsm - 18213_120722_20x_1	Full_area_Green_channel	Full_area_Green_channel	Image	Geometry	414.42	609.2	1	1	771.2	326.57
18213_120722_20x_1,lsm - 18213_120722_20x_1	Tumor	Tumor	Image	Geometry	349.85	344.9	1135	1135	39837.7	24827.1
18213_120722_20x_2,lsm - 18213_120722_20x_2	PathAnnotationObject		Image	Rectangle	354.25	354.25	857	857	501963	2834
18213_120722_20x_2,lsm - 18213_120722_20x_2	Full_area_Green_channel	Full_area_Green_channel	Image	Geometry	431.83	349.75	0	0	14.36	29,06,2023
18213_120722_20x_2,lsm - 18213_120722_20x_2	Tumor	Tumor	Image	Geometry	356.36	337.66	857	857	27890.6	18228.3
18213_120722_20x_3,lsm - 18213_120722_20x_3	PathAnnotationObject		Image	Rectangle	354.25	354.25	699	699	501963	2834
18213_120722_20x_3,lsm - 18213_120722_20x_3	Full_area_Green_channel	Full_area_Green_channel	Image	Geometry	277.41	196.33	0	0	12.92	38.75
18213_120722_20x_3,lsm - 18213_120722_20x_3	Tumor	Tumor	Image	Geometry	332.2	364.93	699	699	23437.8	14929.5
18213_120722_20x_4,lsm - 18213_120722_20x_4	PathAnnotationObject		Image	Rectangle	354.25	354.25	937	937	501963	2834
18213_120722_20x_4,lsm - 18213_120722_20x_4	Full_area_Green_channel	Full_area_Green_channel	Image	Geometry	579.23	455.12	1	1	77.07	78.88
18213_120722_20x_4,lsm - 18213_120722_20x_4	Tumor	Tumor	Image	Geometry	352.05	377.69	937	937	31847.5	20225.9
18213_120722_20x_5,lsm - 18213_120722_20x_5	PathAnnotationObject		Image	Rectangle	354.25	354.25	748	748	501963	2834
18213_120722_20x_5,lsm - 18213_120722_20x_5	Full_area_Green_channel	Full_area_Green_channel	Image	Geometry	676.25	184.3	0	0	29.2	31.83
18213_120722_20x_5,lsm - 18213_120722_20x_5	Tumor	Tumor	Image	Geometry	289.4	349.33	748	748	27846.1	16858
18221_120722_20x,lsm - 18221_120722_20x	PathAnnotationObject		Image	Rectangle	354.25	354.25	1955	1955	501963	2834		5381	210.16		0.0390559
18221_120722_20x,lsm - 18221_120722_20x	Full_area_Green_channel	Full_area_Green_channel	Image	Geometry	313.03	518.14	2	2	86.17	116.24
18221_120722_20x,lsm - 18221_120722_20x	Tumor	Tumor	Image	Geometry	367.56	378.27	1955	1955	47843.9	35989.8
18221_120722_20x_1,lsm - 18221_120722_20x_1	PathAnnotationObject		Image	Rectangle	354.25	354.25	989	989	501963	2834
18221_120722_20x_1,lsm - 18221_120722_20x_1	Full_area_Green_channel	Full_area_Green_channel	Image	Geometry	398.64	140.25	2	2	67.98	74.72
18221_120722_20x_1,lsm - 18221_120722_20x_1	Tumor	Tumor	Image	Geometry	386.38	334.37	989	989	28188.1	19344.1
18221_120722_20x_2,lsm - 18221_120722_20x_2	PathAnnotationObject		Image	Rectangle	354.25	354.25	1095	1095	501963	2834
18221_120722_20x_2,lsm - 18221_120722_20x_2	Full_area_Green_channel	Full_area_Green_channel	Image	Geometry	387.9	412.11	1	1	34.47	38.75
18221_120722_20x_2,lsm - 18221_120722_20x_2	Tumor	Tumor	Image	Geometry	364.95	417.68	1095	1095	33340.8	22906.7
18221_120722_20x_3,lsm - 18221_120722_20x_3	PathAnnotationObject		Image	Rectangle	354.25	354.25	1342	1342	501963	2834
18221_120722_20x_3,lsm - 18221_120722_20x_3	Full_area_Green_channel	Full_area_Green_channel	Image	Geometry	398.64	269.23	2	2	21.54	49.82
18221_120722_20x_3,lsm - 18221_120722_20x_3	Tumor	Tumor	Image	Geometry	347.06	365.9	1342	1342	47442.6	29554
18229_120722_20x,lsm - 18229_120722_20x	PathAnnotationObject		Image	Rectangle	354.25	354.25	1943	1943	501963	2834		12009	0		0
18229_120722_20x,lsm - 18229_120722_20x	Tumor	Tumor	Image	Geometry	391.32	377.24	1943	1943	70425.7	43032.9
18229_120722_20x_1,lsm - 18229_120722_20x_1	PathAnnotationObject		Image	Rectangle	354.25	354.25	1945	1945	501963	2834
18229_120722_20x_1,lsm - 18229_120722_20x_1	Tumor	Tumor	Image	Geometry	367.16	351.39	1945	1945	74314.8	44102.8
18229_120722_20x_2,lsm - 18229_120722_20x_2	PathAnnotationObject		Image	Rectangle	354.25	354.25	1752	1752	501963	2834
18229_120722_20x_2,lsm - 18229_120722_20x_2	Tumor	Tumor	Image	Geometry	375.79	323.64	1752	1752	63554.9	38704
18229_120722_20x_3,lsm - 18229_120722_20x_3	PathAnnotationObject		Image	Rectangle	354.25	354.25	1549	1549	501963	2834
18229_120722_20x_3,lsm - 18229_120722_20x_3	Tumor	Tumor	Image	Geometry	289.04	298.78	1549	1549	52334.2	33183.3
18229_120722_20x_4,lsm - 18229_120722_20x_4	PathAnnotationObject		Image	Rectangle	354.25	354.25	2163	2163	501963	2834
18229_120722_20x_4,lsm - 18229_120722_20x_4	Tumor	Tumor	Image	Geometry	323.61	349.01	2163	2163	71122	45930.1
18229_120722_20x_5,lsm - 18229_120722_20x_5	PathAnnotationObject		Image	Rectangle	354.25	354.25	2657	2657	501963	2834
18229_120722_20x_5,lsm - 18229_120722_20x_5	Tumor	Tumor	Image	Geometry	343.9	376.12	2657	2657	79668	55246.7
18508_130722_20x,lsm - 18508_130722_20x	PathAnnotationObject		Image	Rectangle	354.25	354.25	732	732	501963	2834		4084	332.707		0.0814661
18508_130722_20x,lsm - 18508_130722_20x	Full_area_Green_channel	Full_area_Green_channel	Image	Geometry	348.4	246.36	1	1	119.2	130.07
18508_130722_20x,lsm - 18508_130722_20x	Tumor	Tumor	Image	Geometry	347.44	370.91	732	732	34037.2	18353.9
18508_130722_20x_1,lsm - 18508_130722_20x_1	PathAnnotationObject		Image	Rectangle	354.25	354.25	426	426	501963	2834
18508_130722_20x_1,lsm - 18508_130722_20x_1	Full_area_Green_channel	Full_area_Green_channel	Image	Geometry	539.23	215.4	0	0	77.55	87.18
18508_130722_20x_1,lsm - 18508_130722_20x_1	Tumor	Tumor	Image	Geometry	401.11	461.19	426	426	15290.3	9338.5
18508_130722_20x_2,lsm - 18508_130722_20x_2	PathAnnotationObject		Image	Rectangle	354.25	354.25	626	626	501963	2834
18508_130722_20x_2,lsm - 18508_130722_20x_2	Full_area_Green_channel	Full_area_Green_channel	Image	Geometry	45.06	313.49	1	1	79.47	51.2
18508_130722_20x_2,lsm - 18508_130722_20x_2	Tumor	Tumor	Image	Geometry	268.43	370.76	626	626	25861	15187.8
18508_130722_20x_3,lsm - 18508_130722_20x_3	PathAnnotationObject		Image	Rectangle	354.25	354.25	704	704	501963	2834
18508_130722_20x_3,lsm - 18508_130722_20x_3	Tumor	Tumor	Image	Geometry	340.45	315.38	704	704	32367	17592.2
18508_130722_20x_4,lsm - 18508_130722_20x_4	PathAnnotationObject		Image	Rectangle	354.25	354.25	835	835	501963	2834
18508_130722_20x_4,lsm - 18508_130722_20x_4	Full_area_Green_channel	Full_area_Green_channel	Image	Geometry	409.25	190.96	0	0	0.9574	5.535
18508_130722_20x_4,lsm - 18508_130722_20x_4	Tumor	Tumor	Image	Geometry	337.89	390.86	835	835	36421.3	20171.7
18508_130722_20x_5,lsm - 18508_130722_20x_5	PathAnnotationObject		Image	Rectangle	354.25	354.25	761	761	501963	2834
18508_130722_20x_5,lsm - 18508_130722_20x_5	Full_area_Green_channel	Full_area_Green_channel	Image	Geometry	268.73	481.77	1	1	55.53	47.05
18508_130722_20x_5,lsm - 18508_130722_20x_5	Tumor	Tumor	Image	Geometry	316.56	280.82	761	761	35678.6	18960.2
18509_130722_20x,lsm - 18509_130722_20x	PathAnnotationObject		Image	Rectangle	354.25	354.25	955	955	501963	2834		7854	1234.58		0.157191
18509_130722_20x,lsm - 18509_130722_20x	Full_area_Green_channel	Full_area_Green_channel	Image	Geometry	419.97	289.84	4	4	262.33	459.41
18509_130722_20x,lsm - 18509_130722_20x	Tumor	Tumor	Image	Geometry	389.54	406.41	955	955	33884.5	21248.5
18509_130722_20x_1,lsm - 18509_130722_20x_1	PathAnnotationObject		Image	Rectangle	354.25	354.25	840	840	501963	2834
18509_130722_20x_1,lsm - 18509_130722_20x_1	Full_area_Green_channel	Full_area_Green_channel	Image	Geometry	184.11	536.39	3	3	50.74	98.25
18509_130722_20x_1,lsm - 18509_130722_20x_1	Tumor	Tumor	Image	Geometry	256.88	371.88	840	840	25840	17245.4
18509_130722_20x_2,lsm - 18509_130722_20x_2	PathAnnotationObject		Image	Rectangle	354.25	354.25	1416	1416	501963	2834
18509_130722_20x_2,lsm - 18509_130722_20x_2	Full_area_Green_channel	Full_area_Green_channel	Image	Geometry	209.82	438.69	6	6	226.43	379.15
18509_130722_20x_2,lsm - 18509_130722_20x_2	Tumor	Tumor	Image	Geometry	349.84	383.26	1416	1416	46486.3	30318.2
18509_130722_20x_3,lsm - 18509_130722_20x_3	PathAnnotationObject		Image	Rectangle	354.25	354.25	1368	1368	501963	2834
18509_130722_20x_3,lsm - 18509_130722_20x_3	Full_area_Green_channel	Full_area_Green_channel	Image	Geometry	416.09	330.91	5	5	161.8	307.2
18509_130722_20x_3,lsm - 18509_130722_20x_3	Tumor	Tumor	Image	Geometry	404.37	415.27	1368	1368	47717.2	29940
18509_130722_20x_4,lsm - 18509_130722_20x_4	PathAnnotationObject		Image	Rectangle	354.25	354.25	1683	1683	501963	2834
18509_130722_20x_4,lsm - 18509_130722_20x_4	Full_area_Green_channel	Full_area_Green_channel	Image	Geometry	205.83	396.02	4	4	223.56	344.56
18509_130722_20x_4,lsm - 18509_130722_20x_4	Tumor	Tumor	Image	Geometry	323.31	359.01	1683	1683	58232.7	36900.9
18509_130722_20x_5,lsm - 18509_130722_20x_5	PathAnnotationObject		Image	Rectangle	354.25	354.25	1592	1592	501963	2834
18509_130722_20x_5,lsm - 18509_130722_20x_5	Full_area_Green_channel	Full_area_Green_channel	Image	Geometry	327.91	253.17	7	7	309.72	513.38
18509_130722_20x_5,lsm - 18509_130722_20x_5	Tumor	Tumor	Image	Geometry	408.44	325.68	1592	1592	56800.8	35327.2
18511_130722_20x,lsm - 18511_130722_20x	PathAnnotationObject		Image	Rectangle	354.25	354.25	1166	1166	501963	2834		4949	1439.48		0.290863
18511_130722_20x,lsm - 18511_130722_20x	Full_area_Green_channel	Full_area_Green_channel	Image	Geometry	474.32	407.43	12	12	441.85	687.74
18511_130722_20x,lsm - 18511_130722_20x	Tumor	Tumor	Image	Geometry	345.4	402.34	1166	1166	47026.8	27314.6
18511_130722_20x_1,lsm - 18511_130722_20x_1	PathAnnotationObject		Image	Rectangle	354.25	354.25	1230	1230	501963	2834
18511_130722_20x_1,lsm - 18511_130722_20x_1	Full_area_Green_channel	Full_area_Green_channel	Image	Geometry	447.02	384.55	15	15	414.08	631
18511_130722_20x_1,lsm - 18511_130722_20x_1	Tumor	Tumor	Image	Geometry	405.43	326.17	1230	1230	48881.5	28480.7
18511_130722_20x_2,lsm - 18511_130722_20x_2	PathAnnotationObject		Image	Rectangle	354.25	354.25	1050	1050	501963	2834
18511_130722_20x_2,lsm - 18511_130722_20x_2	Full_area_Green_channel	Full_area_Green_channel	Image	Geometry	153.87	371.59	0	0	37.82	102.4
18511_130722_20x_2,lsm - 18511_130722_20x_2	Tumor	Tumor	Image	Geometry	288.89	334.06	1050	1050	41875.4	24527.1
18511_130722_20x_3,lsm - 18511_130722_20x_3	PathAnnotationObject		Image	Rectangle	354.25	354.25	402	402	501963	2834
18511_130722_20x_3,lsm - 18511_130722_20x_3	Full_area_Green_channel	Full_area_Green_channel	Image	Geometry	394.49	282.89	4	4	330.79	369.47
18511_130722_20x_3,lsm - 18511_130722_20x_3	Tumor	Tumor	Image	Geometry	352.35	331.27	402	402	16204	9497.3
18511_130722_20x_4,lsm - 18511_130722_20x_4	PathAnnotationObject		Image	Rectangle	354.25	354.25	359	359	501963	2834
18511_130722_20x_4,lsm - 18511_130722_20x_4	Full_area_Green_channel	Full_area_Green_channel	Image	Geometry	412.59	280.92	1	1	176.64	210.33
18511_130722_20x_4,lsm - 18511_130722_20x_4	Tumor	Tumor	Image	Geometry	331.1	395.8	359	359	15356.2	8747.5
18511_130722_20x_5,lsm - 18511_130722_20x_5	PathAnnotationObject		Image	Rectangle	354.25	354.25	742	742	501963	2834
18511_130722_20x_5,lsm - 18511_130722_20x_5	Full_area_Green_channel	Full_area_Green_channel	Image	Geometry	260.83	403.02	0	0	38.3	91.33
18511_130722_20x_5,lsm - 18511_130722_20x_5	Tumor	Tumor	Image	Geometry	435.53	319.71	742	742	31791.9	18034.7
18513_130722_20x,lsm - 18513_130722_20x	PathAnnotationObject		Image	Rectangle	354.25	354.25	1010	1010	501963	2834		6365	3070.92		0.48247
18513_130722_20x,lsm - 18513_130722_20x	Full_area_Green_channel	Full_area_Green_channel	Image	Geometry	257.69	372.22	10	10	631.42	810.89
18513_130722_20x,lsm - 18513_130722_20x	Tumor	Tumor	Image	Geometry	408.29	346.86	1010	1010	38443.8	22966.8
18513_130722_20x_1,lsm - 18513_130722_20x_1	PathAnnotationObject		Image	Rectangle	354.25	354.25	780	780	501963	2834
18513_130722_20x_1,lsm - 18513_130722_20x_1	Full_area_Green_channel	Full_area_Green_channel	Image	Geometry	273.51	82.57	3	3	135.47	240.78
18513_130722_20x_1,lsm - 18513_130722_20x_1	Tumor	Tumor	Image	Geometry	326.01	332.83	780	780	30144.1	17875.3
18513_130722_20x_3,lsm - 18513_130722_20x_3	PathAnnotationObject		Image	Rectangle	354.25	354.25	1491	1491	501963	2834
18513_130722_20x_3,lsm - 18513_130722_20x_3	Full_area_Green_channel	Full_area_Green_channel	Image	Geometry	420.71	243.4	13	13	764.5	1252.3
18513_130722_20x_3,lsm - 18513_130722_20x_3	Tumor	Tumor	Image	Geometry	353.41	395.31	1491	1491	54192.8	33002.1
18513_130722_20x_4,lsm - 18513_130722_20x_4	PathAnnotationObject		Image	Rectangle	354.25	354.25	958	958	501963	2834
18513_130722_20x_4,lsm - 18513_130722_20x_4	Full_area_Green_channel	Full_area_Green_channel	Image	Geometry	317.44	323.47	5	5	463.39	816.43
18513_130722_20x_4,lsm - 18513_130722_20x_4	Tumor	Tumor	Image	Geometry	374.28	370.16	958	958	35405.5	21449.5
18513_130722_20x_5,lsm - 18513_130722_20x_5	PathAnnotationObject		Image	Rectangle	354.25	354.25	1233	1233	501963	2834
18513_130722_20x_5,lsm - 18513_130722_20x_5	Full_area_Green_channel	Full_area_Green_channel	Image	Geometry	290.62	370.66	6	6	284.35	529.99
18513_130722_20x_5,lsm - 18513_130722_20x_5	Tumor	Tumor	Image	Geometry	337.95	285.29	1233	1233	44628.2	27561.3
18513_130722_20x_7,lsm - 18513_130722_20x_7	PathAnnotationObject		Image	Rectangle	354.25	354.25	893	893	501963	2834
18513_130722_20x_7,lsm - 18513_130722_20x_7	Full_area_Green_channel	Full_area_Green_channel	Image	Geometry	402.99	328.61	20	20	791.79	1089
18513_130722_20x_7,lsm - 18513_130722_20x_7	Tumor	Tumor	Image	Geometry	383.09	396.72	893	893	34998.8	20713
18486_130722_20x,lsm - 18486_130722_20x	PathAnnotationObject		Image	Rectangle	354.25	354.25	941	941	501963	2834		4030	477.27		0.118429
18486_130722_20x,lsm - 18486_130722_20x	Full_area_Green_channel	Full_area_Green_channel	Image	Geometry	219.5	276.82	3	3	62.23	89.95
18486_130722_20x,lsm - 18486_130722_20x	Tumor	Tumor	Image	Geometry	393.91	400.18	941	941	37881	22328.1
18486_130722_20x_1,lsm - 18486_130722_20x_1	PathAnnotationObject		Image	Rectangle	354.25	354.25	738	738	501963	2834
18486_130722_20x_1,lsm - 18486_130722_20x_1	Full_area_Green_channel	Full_area_Green_channel	Image	Geometry	367.28	311.03	5	5	306.37	372.24
18486_130722_20x_1,lsm - 18486_130722_20x_1	Tumor	Tumor	Image	Geometry	304.55	428.09	738	738	32679.3	18232.4
18486_130722_20x_2,lsm - 18486_130722_20x_2	PathAnnotationObject		Image	Rectangle	354.25	354.25	364	364	501963	2834
18486_130722_20x_2,lsm - 18486_130722_20x_2	Full_area_Green_channel	Full_area_Green_channel	Image	Polygon	643.08	549.77	0	0	10.53	13.84
18486_130722_20x_2,lsm - 18486_130722_20x_2	Tumor	Tumor	Image	Geometry	385.66	427.41	364	364	16939.9	9194.3
18486_130722_20x_3,lsm - 18486_130722_20x_3	PathAnnotationObject		Image	Rectangle	354.25	354.25	770	770	501963	2834
18486_130722_20x_3,lsm - 18486_130722_20x_3	Full_area_Green_channel	Full_area_Green_channel	Image	Geometry	214.44	267.29	0	0	16.28	48.43
18486_130722_20x_3,lsm - 18486_130722_20x_3	Tumor	Tumor	Image	Geometry	363.43	377.87	770	770	36500.6	19508.4
18486_130722_20x_4,lsm - 18486_130722_20x_4	PathAnnotationObject		Image	Rectangle	354.25	354.25	563	563	501963	2834
18486_130722_20x_4,lsm - 18486_130722_20x_4	Full_area_Green_channel	Full_area_Green_channel	Image	Geometry	224.19	351.72	1	1	58.88	80.26
18486_130722_20x_4,lsm - 18486_130722_20x_4	Tumor	Tumor	Image	Geometry	229.51	411.18	563	563	23145.6	13404.2
18486_130722_20x_5,lsm - 18486_130722_20x_5	PathAnnotationObject		Image	Rectangle	354.25	354.25	654	654	501963	2834
18486_130722_20x_5,lsm - 18486_130722_20x_5	Full_area_Green_channel	Full_area_Green_channel	Image	Geometry	282.59	348.91	0	0	22.98	58.12
18486_130722_20x_5,lsm - 18486_130722_20x_5	Tumor	Tumor	Image	Geometry	293.17	336.34	654	654	24323.6	15201.9
18487_130722_20x,lsm - 18487_130722_20x	PathAnnotationObject		Image	Rectangle	354.25	354.25	1028	1028	501963	2834		6094	728.112		0.11948
18487_130722_20x,lsm - 18487_130722_20x	Full_area_Green_channel	Full_area_Green_channel	Image	Geometry	300.15	495.62	0	0	170.42	267.07
18487_130722_20x,lsm - 18487_130722_20x	Tumor	Tumor	Image	Geometry	413.54	388.81	1028	1028	33980.3	22040.9
18487_130722_20x_1,lsm - 18487_130722_20x_1	PathAnnotationObject		Image	Rectangle	354.25	354.25	1107	1107	501963	2834
18487_130722_20x_1,lsm - 18487_130722_20x_1	Full_area_Green_channel	Full_area_Green_channel	Image	Geometry	261.93	231.4	6	6	247.49	477.4
18487_130722_20x_1,lsm - 18487_130722_20x_1	Tumor	Tumor	Image	Geometry	375.76	400.26	1107	1107	36606.7	23748
18487_130722_20x_2,lsm - 18487_130722_20x_2	PathAnnotationObject		Image	Rectangle	354.25	354.25	1143	1143	501963	2834
18487_130722_20x_2,lsm - 18487_130722_20x_2	Full_area_Green_channel	Full_area_Green_channel	Image	Geometry	255.76	255.76	1	1	38.3	103.78
18487_130722_20x_2,lsm - 18487_130722_20x_2	Tumor	Tumor	Image	Geometry	359.73	345.27	1143	1143	34978.3	23880.7
18487_130722_20x_3,lsm - 18487_130722_20x_3	PathAnnotationObject		Image	Rectangle	354.25	354.25	529	529	501963	2834
18487_130722_20x_3,lsm - 18487_130722_20x_3	Full_area_Green_channel	Full_area_Green_channel	Image	Geometry	519.51	341.4	0	0	6.702	19.37
18487_130722_20x_3,lsm - 18487_130722_20x_3	Tumor	Tumor	Image	Geometry	359.77	255.05	529	529	16724.6	11182
18487_130722_20x_4,lsm - 18487_130722_20x_4	PathAnnotationObject		Image	Rectangle	354.25	354.25	1376	1376	501963	2834
18487_130722_20x_4,lsm - 18487_130722_20x_4	Full_area_Green_channel	Full_area_Green_channel	Image	Geometry	169.04	345.24	1	1	129.25	254.61
18487_130722_20x_4,lsm - 18487_130722_20x_4	Tumor	Tumor	Image	Geometry	353.78	324.06	1376	1376	42612.2	28709.7
18487_130722_20x_5,lsm - 18487_130722_20x_5	PathAnnotationObject		Image	Rectangle	354.25	354.25	911	911	501963	2834
18487_130722_20x_5,lsm - 18487_130722_20x_5	Full_area_Green_channel	Full_area_Green_channel	Image	Geometry	250.44	287.57	1	1	135.95	240.78
18487_130722_20x_5,lsm - 18487_130722_20x_5	Tumor	Tumor	Image	Geometry	410.48	364.01	911	911	27271.1	18762.9
18489_130722_20x,lsm - 18489_130722_20x	PathAnnotationObject		Image	Rectangle	354.25	354.25	670	670	501963	2834		6454	310.205		0.048064
18489_130722_20x,lsm - 18489_130722_20x	Full_area_Green_channel	Full_area_Green_channel	Image	Polygon	290.65	302.41	0	0	5.745	13.84
18489_130722_20x,lsm - 18489_130722_20x	Tumor	Tumor	Image	Geometry	406.76	424.33	670	670	21264.2	14038.7
18489_130722_20x_1,lsm - 18489_130722_20x_1	PathAnnotationObject		Image	Rectangle	354.25	354.25	1195	1195	501963	2834
18489_130722_20x_1,lsm - 18489_130722_20x_1	Full_area_Green_channel	Full_area_Green_channel	Image	Geometry	257.63	57.44	0	0	13.88	35.98
18489_130722_20x_1,lsm - 18489_130722_20x_1	Tumor	Tumor	Image	Geometry	354.49	380	1195	1195	37073.8	24965.3
18489_130722_20x_2,lsm - 18489_130722_20x_2	PathAnnotationObject		Image	Rectangle	354.25	354.25	907	907	501963	2834
18489_130722_20x_2,lsm - 18489_130722_20x_2	Full_area_Green_channel	Full_area_Green_channel	Image	Geometry	206.13	263.84	1	1	128.77	258.77
18489_130722_20x_2,lsm - 18489_130722_20x_2	Tumor	Tumor	Image	Geometry	364.16	347.43	907	907	29064.4	19159.7
18489_130722_20x_3,lsm - 18489_130722_20x_3	PathAnnotationObject		Image	Rectangle	354.25	354.25	765	765	501963	2834
18489_130722_20x_3,lsm - 18489_130722_20x_3	Full_area_Green_channel	Full_area_Green_channel	Image	Geometry	172.44	455.21	1	1	70.37	89.95
18489_130722_20x_3,lsm - 18489_130722_20x_3	Tumor	Tumor	Image	Geometry	424.9	359.89	765	765	23800.3	15873.2
18489_130722_20x_4,lsm - 18489_130722_20x_4	PathAnnotationObject		Image	Rectangle	354.25	354.25	1351	1351	501963	2834
18489_130722_20x_4,lsm - 18489_130722_20x_4	Full_area_Green_channel	Full_area_Green_channel	Image	Geometry	162.33	247.37	0	0	20.11	45.66
18489_130722_20x_4,lsm - 18489_130722_20x_4	Tumor	Tumor	Image	Geometry	326.12	417.59	1351	1351	40108.2	27461.1
18489_130722_20x_5,lsm - 18489_130722_20x_5	PathAnnotationObject		Image	Rectangle	354.25	354.25	982	982	501963	2834
18489_130722_20x_5,lsm - 18489_130722_20x_5	Full_area_Green_channel	Full_area_Green_channel	Image	Geometry	172.18	418.38	0	0	23.94	56.73
18489_130722_20x_5,lsm - 18489_130722_20x_5	Tumor	Tumor	Image	Geometry	281.33	385.16	982	982	32056.4	20955.4
18489_130722_20x_6,lsm - 18489_130722_20x_6	PathAnnotationObject		Image	Rectangle	354.25	354.25	584	584	501963	2834
18489_130722_20x_6,lsm - 18489_130722_20x_6	Full_area_Green_channel	Full_area_Green_channel	Image	Geometry	395.41	283.08	2	2	47.39	103.78
18489_130722_20x_6,lsm - 18489_130722_20x_6	Tumor	Tumor	Image	Geometry	453.62	364.63	584	584	20060.1	12772
18493_130722_20x,lsm - 18493_130722_20x	PathAnnotationObject		Image	Rectangle	354.25	354.25	616	616	501963	2834		3115	355.681		0.114183
18493_130722_20x,lsm - 18493_130722_20x	Full_area_Green_channel	Full_area_Green_channel	Image	Geometry	439.7	439.73	0	0	63.19	154.98
18493_130722_20x,lsm - 18493_130722_20x	Tumor	Tumor	Image	Geometry	424.32	406.84	616	616	21236.7	13545.1
18493_130722_20x_1,lsm - 18493_130722_20x_1	PathAnnotationObject		Image	Rectangle	354.25	354.25	1377	1377	501963	2834
18493_130722_20x_1,lsm - 18493_130722_20x_1	Full_area_Green_channel	Full_area_Green_channel	Image	Geometry	480.56	93.75	0	0	7.181	19.37
18493_130722_20x_1,lsm - 18493_130722_20x_1	Tumor	Tumor	Image	Geometry	352.58	377.7	1377	1377	44207.4	29163.5
18493_130722_20x_2,lsm - 18493_130722_20x_2	PathAnnotationObject		Image	Rectangle	354.25	354.25	587	587	501963	2834
18493_130722_20x_2,lsm - 18493_130722_20x_2	Full_area_Green_channel	Full_area_Green_channel	Image	Geometry	350.6	193.57	1	1	26.81	52.58
18493_130722_20x_2,lsm - 18493_130722_20x_2	Tumor	Tumor	Image	Geometry	277.36	329.13	587	587	18989	12397.7
18493_130722_20x_3,lsm - 18493_130722_20x_3	PathAnnotationObject		Image	Rectangle	354.25	354.25	535	535	501963	2834
18493_130722_20x_3,lsm - 18493_130722_20x_3	Full_area_Green_channel	Full_area_Green_channel	Image	Geometry	489.75	316.24	3	3	258.5	484.32
18493_130722_20x_3,lsm - 18493_130722_20x_3	Tumor	Tumor	Image	Geometry	440.27	350.94	535	535	18106.5	11641.1

## Sheet: SF7 WB
SF7	Fold expression is generated by normalizing to vehicle control (DMSO 0.033%) for each donor and further normalized to GAPDH expression.
LGR5/GAPDH	HC5	HC1	UC3	HC2	UC2	HC4		EphB2/GAPDH	HC5	HC1	UC3	HC2	UC2	HC4
DMSO	1	1	1	1	1	1		DMSO	1	1	1	1	1	1
TNF+pIC	1.12586	0.637719	1.12044	0.869187	0.885773	0.456975		TNF+pIC	1.38164	0.839183	0.954336	1.18743	0.918572	0.39466
TOFA	2.41112	1.92677	2.33967	3.0244	2.26818	0.922633		TOFA	2.05978	1.11162	1.16327	1.76215	1.03484	1.1123
TNF+ pIC TOFA	1.96296	0.958809	1.52945	1.54864	2.19686	0.354459		TNF+ pIC TOFA	3.04471	0.845943	1.07515	1.80794	1.72908	0.724151
BUD	1.66343	0.941818	1.80114	1.30595	1.32064	0.588121		BUD	1.96553	0.736041	0.846916	1.05244	1.3971	1.43669
TNF+pIC BUD	1.31149	0.221608	0.788	0.924834	0.526438	0.327437		TNF+pIC BUD	1.28659	0.462243	0.579953	1.04077	1.36579	0.768614
pMLKL/MLKL	HC5	HC1	UC3	HC2	UC2	HC4		Caspase cleaved fragment/Caspase 3	HC5	HC1	UC3	HC2	UC2	HC4
DMSO	1	1	1	1	1	1		DMSO	1	1	1	1	1	1
TNF+pIC	1.94873	2.79122	1.4343	2.1194	11.7583	13.0778		TNF+pIC	1.67329	4.24062	2.5106	11.3876	3.48804	3.09213
TOFA	10.9288	1.07824	0.908233	1.56853	2.99695	5.89522		TOFA	1.2	0.853114	1.57313	0.591751	0.221712	0.673788
TNF+ pIC TOFA	26.3689	3.11432	1.53556	20.421	10.0755	16.5686		TNF+ pIC TOFA	2.24123	2.58623	3.46967	13.3969	1.3649	2.86126
BUD	0.540047	0.0543337	0.496862	1.3406	0.638601	0.78744		BUD	0.869237	0.738624	1.64809	0.394437	0.151782	0.935059
TNF+pIC BUD	3.32199	2.25181	1.20732	1.65425	6.26502	6.90419		TNF+pIC BUD	0.904987	5.14184	3.35345	12.8495	3.05723	2.5915

## Sheet: SF8 Multiplex and ELISA
SF8	Data below provides the expression of selected IBD-relevant chemokines (pg/ml) detected by chemokine multiplex screening in conditioned medium from colonoids derived from N=6 donors (3HC and 3UC) in response to different treatments (1-6)
Multiplex
Heatmap data
Donor	Oxygen	Condition	Description	Hu.6Ckine.CCL21..12.	Hu.BCA.1.CXCL13..74.	Hu.CTACK.CCL27..72.	Hu.ENA.78.CXCL5..73.	Hu.Eotaxin.2.CCL24..30.	Hu.Eotaxin.3.CCL26..65.	Hu.Eotaxin.CCL11..43.	Hu.Fractalkine.CX3CL1..77.	Hu.GCP.2.CXCL6..15.	Hu.GM.CSF..34.	Hu.Gro.a.CXCL1..61.	Hu.Gro.b.CXCL2..78.	Hu.I.309.CCL1..20.	Hu.I.TAC.CXCL11..25.	Hu.IFN.g..21.	Hu.IL.1b..39.	Hu.IL.2..38.	Hu.IL.4..52.	Hu.IL.6..19.	Hu.IL.8.CXCL8..54.	Hu.IL.10..56.	Hu.IL.16..27.	Hu.IP.10.CXCL10..48.	Hu.MCP.1.CCL2..53.	Hu.MCP.2.CCL8..57.	Hu.MCP.3.CCL7..26.	Hu.MCP.4.CCL13..28.	Hu.MDC.CCL22..29.	Hu.MIF..35.	Hu.MIG.CXCL9..14.	Hu.MIP.1a.CCL3..55.	Hu.MIP.1d.CCL15..66.	Hu.MIP.3a.CCL20..62.	Hu.MIP.3b.CCL19..76.	Hu.MPIF.1.CCL23..37.	Hu.SCYB16.CXCL16..64.	Hu.SDF1a.b.CXCL12..22.	Hu.TARC.CCL17..67.	Hu.TECK.CCL25..46.	Hu.TNF.a..36.
UC1	2	DMSO	UC1_2%_DMSO Unstim	119.13	0.15	0.92	3230.1	655.01	11.32	4.88	72.4	31.9	20.1	7851.89	46.22	8.68	1.34	2.25	1.9	1.05	19.65	OOR <	OOR >	17.11	29.8	4.89	19.49	0.16	11.52	129.08	7.97	38158.29	9.39	0.57	923.5	198.71	82.86	OOR <	205.67	482.33	OOR <	576.16	50.77
UC1	20	BUD	UC1_20%_BUD Unstim	96.89	0.24	0.92	2572.1	885.05	12.96	5.07	43.7	17.09	13.15	6049.65	49.33	8.52	1.87	1.59	2.15	0.99	25.51	OOR <	OOR >	12.88	24.82	7.27	3.3	0.1	11.52	115.8	7.4	43248.74	10.4	0.57	1627.62	284.72	78.95	OOR <	213.7	563.17	OOR <	557.24	40.53
HC3	2	BUD	HC3_2%_BUD Unstim	OOR <	*0.00	*0.05	1229.3	791.96	5.19	2.07	27.42	4.09	7.7	1211.78	*6.15	OOR <	0.43	0.52	0.95	OOR <	22	OOR <	1186.08	5.42	9.42	6.34	0.98	0.06	OOR <	32.91	2.93	49778.68	3.71	*0.02	2165.46	73.2	OOR <	OOR <	172.71	275.3	OOR <	204.33	11.94
UC2	20	TOFA	UC2_20%_TOFA Unstim	63.58	0.22	0.88	2621.84	1319.05	9.71	4.74	47.06	78.09	17.46	8055.46	75.89	7.07	1.49	1.54	1.95	0.83	29.9	OOR <	OOR >	14.66	28.31	8.57	3.94	0.13	23.31	159.09	6.79	37725.79	9.22	0.54	4233.66	160.6	80.13	OOR <	145.27	480.1	OOR <	577.74	43.96
HC1	2	TOFA	HC1_2%_TOFA Unstim	96.89	0.2	0.92	2961.19	837.02	11.17	4.44	78.07	42.31	10.27	5663.82	93.58	9.85	1.74	2.18	2.09	0.66	25.27	OOR <	OOR >	14.65	31.67	7.2	15.95	0.19	26.03	147.16	9.94	48139.32	8.83	0.57	1766.65	142.58	87.08	OOR <	221.79	473.45	OOR <	627.26	51.14
UC3	20	DMSO	UC3_20%_DMSO Unstim	63.58	0.2	1.01	2621.84	881.95	9.57	4.78	45.37	18.38	12	7156.1	70.43	8.13	3.51	1.5	2.1	0.83	23.23	OOR <	OOR >	16.15	27.06	7.76	2.26	0.13	15.42	120.97	7.12	37841.43	9.05	0.43	3023.59	146.51	74.14	OOR <	164.8	451.53	OOR <	555.67	34.5
HC2	2	DMSO	HC2_2%_DMSO Unstim	OOR <	OOR <	OOR <	1410.42	366.49	3.08	1.96	27.36	4.33	6.38	1499.2	14.63	OOR <	0.38	0.83	0.82	OOR <	8.84	OOR <	1741.36	6.58	8.92	OOR <	10.14	*0.05	OOR <	39.52	3.6	46988.15	*0.03	*0.02	1878.06	13.51	OOR <	OOR <	159.15	130.66	OOR <	193.93	10.91
HC2	20	BUD	HC2_20%_BUD Unstim	OOR <	0.12	0.49	1714.65	528.46	8.72	3.59	33.06	5.35	8.34	2187.62	30.19	4.78	5.72	1.22	1.43	*0.19	15.81	OOR <	2034.81	6.93	14.38	15.74	6.06	0.09	OOR <	56.66	9.42	43717.16	8.52	0.3	2011.41	333.47	23.49	OOR <	167.29	539.69	OOR <	324.11	24.1
UC1	2	DMSO_TNFPC	UC1_2%_DMSO_TNF+Poly(I:C)	320.2	0.65	5.99	5469.16	495.13	26.3	7.92	656.77	383.26	131.21	5132.68	838.56	20.28	61.76	10.67	3.93	9.66	34.71	OOR <	OOR >	24.73	53.49	829	98.47	0.47	79.78	144.89	262.19	42343.47	26.57	1.26	1260.66	1082.89	132.38	*0.03	238.39	1032.1	OOR <	1286.23	OOR >
UC1	20	BUD_TNFPC	UC1_20%_BUD_TNF+Poly(I:C)	376.27	0.7	4.89	9625.39	837.49	30.59	9.92	1160.17	471.94	94.54	4259.85	2118.79	22.94	OOR >	25.17	4.53	7.91	46.96	OOR <	OOR >	16.5	53.87	*21627.62	204.56	0.97	108.55	123.37	1423.23	47244.64	70.38	3.97	3445.98	1099.41	136.26	2.85	204.25	978.04	14.54	1381.61	OOR >
HC3	2	BUD_TNFPC	HC3_2%_BUD_TNF+Poly(I:C)	310.14	0.9	7.13	4408.12	599.65	30.5	9.82	802.15	119.56	94.04	4188.72	1027.92	22.32	1642.66	11.21	4.47	9.53	40.47	OOR <	OOR >	19.42	54.24	*14687.43	15.25	0.5	95.41	145.46	481.66	52238.16	28.46	1.55	OOR >	998.2	127.47	2.38	202.48	976.77	OOR <	1438.99	OOR >
UC2	20	TOFA_TNFPC	UC2_20%_TOFA_TNF+Poly(I:C)	345.32	0.72	5.74	4562.92	665.21	28.12	8.33	416.92	646.53	95.65	4076.5	1366.93	20.75	165.69	11.95	4.03	9.2	56.62	OOR <	OOR >	19.4	54.74	3171.01	94.39	0.53	87.79	140.83	279.35	47553.36	27.17	1.18	OOR >	1161.69	121.49	*1.75	155.68	1044.58	*0.40	1217.41	OOR >
HC1	2	TOFA_TNFPC	HC1_2%_TOFA_TNF+Poly(I:C)	490.86	0.77	4.07	5011.41	673.31	28.73	9.78	823.08	595.98	111.04	3452.8	1513.44	22.04	608.68	34.1	4.12	9.2	45.4	OOR <	OOR >	17.13	53.87	*11657.40	138.42	1.09	151.46	120.42	492.18	50113.54	34	1.2	*5847.98	OOR >	130.42	*1.46	232.35	1122.26	15.66	1259.34	OOR >
UC3	20	DMSO_TNFPC	UC3_20%_DMSO_TNF+Poly(I:C)	345.32	0.85	5.86	9385.41	981.32	32.37	10.24	932.76	277.26	121.78	5018.57	6307.39	23.65	OOR >	19.43	4.69	9.46	58.68	*0.22	OOR >	19.2	55.62	*32085.19	81.69	1.29	97.87	137.51	1132.57	45834.22	99	1.69	*12679.23	OOR >	133.35	3.04	162.42	1102.32	3.51	1456.94	OOR >
HC2	2	DMSO_TNFPC	HC2_2%_DMSO_TNF+Poly(I:C)	591.01	0.92	5.99	11306.45	566.86	27.95	10.35	940.76	140.85	79.51	4350.56	1209.39	21.31	1517.39	40.2	4.34	9.33	36.29	OOR <	OOR >	16.6	55.74	*9884.52	279.67	3.1	241.93	149.35	784.57	54475.68	28.34	1.48	2217.09	OOR >	130.75	OOR <	192.57	1104.37	OOR <	1367.87	OOR >
HC2	20	BUD_TNFPC	HC2_20%_BUD_TNF+Poly(I:C)	650.4	0.92	6.49	15710.14	705.85	29.61	10.42	891.42	324.76	54.37	3715.68	2273.35	23.12	OOR >	47.5	4.93	9.85	38.27	OOR <	OOR >	22.3	59.62	*19557.59	203.21	6.54	268.79	144.38	1304.9	49884.3	31.44	1.47	4146.89	OOR >	144.24	OOR <	187.04	1034.06	OOR <	1415.16	OOR >
UC1	20	DMSO	UC1_20%_DMSO Unstim	101.62	0.22	1.59	3405.5	1138.47	13.11	5.14	60.87	26.17	15.08	5927.98	69.73	8.6	2.54	1.98	2.1	1.39	31.51	OOR <	OOR >	14.7	27.44	7.69	5.24	0.13	29.84	146.1	8.07	37633.39	10.48	0.61	2107.53	273.03	75.76	OOR <	232.69	659.7	OOR <	527.57	53.2
HC3	2	DMSO	HC3_2%_DMSO Unstim	OOR <	0.04	*0.07	2069.7	950.16	5.98	3.27	42.48	11.21	11.03	3519.71	25.77	OOR <	0.64	0.79	1.38	*0.09	22.34	OOR <	*7762.40	9.18	14.14	7.34	1.87	0.07	OOR <	81.52	4.61	47794.19	4.27	0.16	3203.18	52.44	28.18	OOR <	189.74	245.35	OOR <	304.43	24.1
HC3	20	BUD	HC3_20%_BUD Unstim	OOR <	OOR <	OOR <	1388.54	996.99	4.81	1.85	20.3	3.15	7.27	1369.05	*4.40	OOR <	0.5	0.6	1	OOR <	26.76	OOR <	1159.68	5.17	8.92	8.44	1.1	*0.03	OOR <	35.19	2.62	52346.55	3.93	*0.08	2972.27	70.26	OOR <	OOR <	173.52	244.98	OOR <	214.81	12.09
UC2	2	BUD	UC2_2%_BUD Unstim	OOR <	0.06	0.25	1799.26	524.52	7.39	2.93	36.97	20.95	9.46	3519.71	35.44	*1.98	0.58	0.83	1.49	*0.00	13.3	OOR <	*4115.41	8.9	14.63	6.34	1.21	0.09	OOR <	80.23	4.22	42229.93	7.12	0.3	3637.6	166.42	50	OOR <	158.38	378.28	OOR <	334.03	21.47
HC1	20	TOFA	HC1_20%_TOFA Unstim	147.65	0.14	0.88	3078.73	975.58	10.15	5.3	58.03	18.81	10.43	8021.33	83.01	5.99	1.74	2.68	2.01	1.39	26.07	OOR <	OOR >	16.03	28.06	6.78	36.67	0.16	28.6	140.2	7.65	38158.29	6.61	0.44	3772.75	77.71	91.22	OOR <	230.31	333.75	OOR <	576.16	42.15
UC3	2	TOFA	UC3_2%_TOFA Unstim	16.71	0.14	1.01	2777.71	768.39	7.74	4.54	54.69	20.95	15.88	5486.93	57.31	*4.34	1.71	1.3	1.87	0.5	18.2	OOR <	OOR >	14.05	27.31	14.85	1.72	0.12	11.52	130.89	9.39	51027.2	6.89	0.41	1665.7	81.38	93.81	OOR <	173.55	344.09	OOR <	526.01	39.01
HC2	20	DMSO	HC2_20%_DMSO Unstim	OOR <	OOR <	OOR <	2298.4	334.51	4.43	3.02	30.31	3.92	7.35	2440.61	31.1	OOR <	0.85	0.95	1.12	OOR <	10.04	OOR <	*3088.45	7.43	11.4	5.9	12.78	0.06	OOR <	61.92	3.41	45581.62	2.48	0.16	2399.77	34.67	15.72	OOR <	174.56	182.64	OOR <	216.13	14.82
UC1	20	DMSO_TNFPC	UC1_20%_DMSO_TNF+Poly(I:C)	423.54	0.72	4.42	10349.1	780.39	21.14	10.01	958.57	572.26	162.46	3145.93	2840.86	17.31	1137.48	26.06	4.39	7.65	59.46	OOR <	OOR >	16.89	46	*11085.40	203.36	0.89	102.69	118.15	1080.64	35279.64	151.16	9.12	2360.15	889.58	115.74	OOR <	179.58	872.57	59.34	1097.69	*29067.40
HC3	2	DMSO_TNFPC	HC3_2%_DMSO_TNF+Poly(I:C)	303.99	0.69	5.43	5648.85	728.49	26.38	9.52	687.03	369.05	162.98	4935.1	1385.6	20.33	402.29	11.16	3.76	9.85	46.65	OOR <	OOR >	18.87	57.87	6467.8	37.08	0.5	87.79	143.4	373.91	52473.16	26.53	1.6	OOR >	1103.56	133.03	2.91	207.71	986.92	OOR <	1293.94	OOR >
HC3	20	BUD_TNFPC	HC3_20%_BUD_TNF+Poly(I:C)	320.2	1	6.05	5548.79	981.68	27.95	10.64	1046.13	69.54	84.66	3907.45	1563.33	22.85	OOR >	16.1	5.1	10.58	55.96	OOR <	OOR >	21.21	53.24	*19923.26	38.78	0.84	113.12	143.08	933.56	50804.62	58.75	3.33	OOR >	OOR >	159.78	*1.53	182.7	956.67	OOR <	1387.52	OOR >
UC2	2	BUD_TNFPC	UC2_2%_BUD_TNF+Poly(I:C)	278.4	0.78	5.43	4203.3	574.42	24.58	8.97	391.53	668.51	59.32	4362.97	2000.34	20.61	166.8	6.6	4.24	9.07	43.37	OOR <	OOR >	20.29	60.5	6729.7	5.74	0.39	81.14	150.23	248.07	49761.09	27.64	1.31	OOR >	1093.85	116.08	*0.66	194.62	1021.98	OOR <	1342.44	OOR >
HC1	20	TOFA_TNFPC	HC1_20%_TOFA_TNF+Poly(I:C)	642.68	0.85	5.86	5789.93	699.74	29.97	9.78	875.15	623.46	71.53	3333.17	2041.91	21.59	OOR >	44.37	4.14	8.81	52.21	OOR <	OOR >	18.07	55.12	*19100.59	113.06	2.5	215.67	124.61	792.54	41970.95	41.57	1.32	OOR >	OOR >	134.65	*0.47	224.54	1038.66	10.61	1375.72	OOR >
UC3	2	TOFA_TNFPC	UC3_2%_TOFA_TNF+Poly(I:C)	303.99	0.76	4.07	4052.46	945.11	25.44	8.97	569.14	548.21	212.02	4753.07	1551.16	19.71	185.21	10.18	4	9.46	42.8	OOR <	OOR >	18.95	53.49	2317.38	56.48	0.53	81.14	139.06	503.85	49620.47	28.37	1.2	2735.83	OOR >	143.6	2.38	186.52	1219.02	OOR <	1313.28	OOR >
HC2	20	DMSO_TNFPC	HC2_20%_DMSO_TNF+Poly(I:C)	632.47	0.82	6.11	11803.41	461.53	27.86	10.4	1091.19	96.07	80.3	3272.71	2273.07	20.94	OOR >	48.83	5.15	9.99	35.11	OOR <	OOR >	16.5	54.99	*16218.97	199.69	12.98	241.93	158.31	1030.34	36684.24	43.13	2.01	1793.33	OOR >	128.78	OOR <	198.15	999.38	OOR <	1301.67	OOR >
UC1	2	TOFA	UC1_2%_TOFA Unstim	81.51	0.2	1.09	3611.89	368.73	9.64	4.74	77.09	37.88	20.82	8107.23	59.85	6.89	1.05	1.91	2.05	0.72	12.76	OOR <	OOR >	19.93	31.17	5.82	11.91	0.15	21.87	156.69	9.98	41761.08	9.13	0.5	683.11	177.62	92.33	OOR <	192.22	489.25	OOR <	601.59	44.69
HC3	20	DMSO	HC3_20%_DMSO Unstim	OOR <	OOR <	OOR <	1709.68	1111.66	4.93	2.66	29.83	5.43	8.68	2730.22	22.61	OOR <	0.64	0.79	1.16	OOR <	27.13	OOR <	*2748.35	8.08	11.03	6.63	1.92	*0.05	OOR <	68.87	3.22	43363.57	3.93	0.16	*5700.49	49.39	19.81	OOR <	177.57	247.76	OOR <	244.09	14.74
UC2	2	DMSO	UC2_2%_DMSO Unstim	OOR <	0.1	0.72	2406.2	661.61	8.29	3.82	45.82	54.91	10.83	6858.94	52.06	*2.49	0.99	1.02	1.57	0.61	18.12	OOR <	*9541.19	11.41	18.11	4.8	1.59	0.1	OOR <	111.4	5.18	42067.98	8.44	0.33	3218.46	206.78	49.03	OOR <	158.99	418.5	OOR <	335.45	24.26
UC2	20	BUD	UC2_20%_BUD Unstim	OOR <	*0.02	*0.03	1513.8	658.9	5.32	2.62	26.59	13.13	6.82	3194.69	29.45	OOR <	0.45	0.67	1.19	OOR <	15.9	OOR <	2201.42	6.48	10.66	6.99	1.21	*0.05	OOR <	69.02	2.73	39925.63	4.59	0.18	2546.61	81.81	*1.94	OOR <	150.13	260.24	OOR <	236.04	14.59
HC1	2	BUD	HC1_2%_BUD Unstim	OOR <	OOR <	OOR <	1535.67	435.02	3.68	1.96	21.67	3.5	5.45	1906.41	12.17	OOR <	0.22	0.58	0.9	OOR <	12.2	OOR <	2085.08	7.01	9.17	4.14	1.9	*0.04	OOR <	49.09	2.25	43568.98	2.21	OOR <	1653.3	45.27	*13.91	OOR <	179.78	197.99	OOR <	193.93	10.76
UC3	20	TOFA	UC3_20%_TOFA Unstim	OOR <	0.1	0.92	2913.91	1173.19	8.29	4.71	48.23	19.6	13.79	5958.16	65.96	*3.62	1.92	1.32	1.75	0.72	28.08	OOR <	OOR >	16.44	26.19	4.31	1.83	0.11	21.87	131.13	8.52	44677.93	6.61	0.44	2147.12	85.08	86.7	OOR <	163.2	355.32	OOR <	485.98	33.36
HC2	2	TOFA	HC2_2%_TOFA Unstim	210.38	*0.01	0.38	3030.2	374.49	5.26	4.12	73.31	17.25	13.34	5269.22	58.33	OOR <	0.81	4.92	1.56	*0.09	9.09	OOR <	OOR >	12.8	19.98	2.66	171.45	0.19	11.52	108.44	10.49	51062.86	4.59	0.39	1518.77	25.08	69.2	OOR <	166.99	198.71	OOR <	396.13	34.59
UC1	2	TOFA_TNFPC	UC1_2%_TOFA_TNF+Poly(I:C)	370.95	0.69	4.3	5248.59	574.81	24.75	7.82	567.88	426.06	185.22	4655.29	602.05	18.63	24.86	12.57	3.46	8.55	28.05	OOR <	OOR >	19.26	52.74	131.88	202.65	0.5	76.3	137.11	341.93	4UC1.14	25.35	1.2	778.46	OOR >	123.83	OOR <	215.56	985.01	OOR <	1206.04	OOR >
HC3	20	DMSO_TNFPC	HC3_20%_DMSO_TNF+Poly(I:C)	365.57	0.85	4.95	9787.95	1004.32	25.61	9.89	921.73	347.42	134.42	5272.82	1904.7	19.61	OOR >	18.1	4.25	9.46	61.73	OOR <	OOR >	19.84	52.37	*13313.57	115.83	0.59	95.41	133.95	548.9	44113.49	28.71	3	OOR >	OOR >	154.86	2.91	194.65	1258.26	OOR <	1257.42	OOR >
UC2	2	DMSO_TNFPC	UC2_2%_DMSO_TNF+Poly(I:C)	267.21	0.75	5.31	6415.76	634.32	27.16	9.59	486.04	655.14	94.85	4214.66	3097.26	19.51	333.04	8.19	4.14	8.81	48.94	OOR <	OOR >	20.23	57.25	9283.82	7.78	0.46	85.17	137.64	284.78	49462.54	27.33	1.21	4972.22	1123.07	132.7	3.11	181.16	1033.41	*0.12	1344.39	OOR >
UC2	20	BUD_TNFPC	UC2_20%_BUD_TNF+Poly(I:C)	295.64	0.82	5.74	4817.84	728.97	26.12	9.45	594.11	638.65	44.54	4230.56	2976.14	20.85	OOR >	17.05	4.37	9.01	50.03	OOR <	OOR >	20.69	55.99	*21085.05	14.77	0.48	75.59	144.14	308.02	47733.93	29.74	1.3	OOR >	1536.29	112.66	*0.66	175.51	1120.53	OOR <	1389.49	OOR >
HC1	2	BUD_TNFPC	HC1_2%_BUD_TNF+Poly(I:C)	361.95	0.99	6.87	5768.51	570.77	33.82	10.42	1072.83	227.31	42.58	3421.15	2453.71	24.34	OOR >	23.79	5.13	10.51	41.37	OOR <	OOR >	18.7	59.87	*30940.72	116.73	1.87	107.4	130.32	913.7	53455.51	48.11	3.18	*6389.37	1055.56	122.83	2.04	218.13	1086.68	11.97	1609.08	OOR >
UC3	20	TOFA_TNFPC	UC3_20%_TOFA_TNF+Poly(I:C)	339.64	0.67	4.65	3951.1	855.49	24.24	8.28	624.84	541.67	144.32	3721.22	1886.14	18.33	379.8	18.55	3.73	9.4	52.19	OOR <	OOR >	18.53	51.24	7478.42	126.64	0.57	90.37	135.28	648.6	43568.98	30.21	1.05	*47367.74	OOR >	112.66	*1.83	160.96	1135.45	*0.58	1183.39	OOR >
HC2	2	TOFA_TNFPC	HC2_2%_TOFA_TNF+Poly(I:C)	661	0.59	4.65	4910.41	646.11	22.98	8.33	636.14	204.67	102.71	4537.07	582.51	18.33	117.66	35.13	3.41	7.91	27.03	OOR <	OOR >	26.75	45.25	1436.19	163.71	2.48	212.84	152.16	523.55	48868.26	25.02	1.02	1720.81	OOR >	128.78	*0.57	191.93	939.29	OOR <	1082.96	OOR >
UC1	20	TOFA	UC1_20%_TOFA Unstim	161.29	0.39	1.01	3178.15	1396.7	11.39	5.45	113.34	74.91	27.33	5145.68	143.91	8.21	3	3.37	1.82	1.5	35.93	OOR <	OOR >	14.72	32.54	6.49	43.05	0.14	32.22	163.69	22.27	42570.97	10.89	0.66	1476.42	359.79	110.59	OOR <	222.43	691.12	OOR <	611.19	71.86
HC3	2	TOFA	HC3_2%_TOFA Unstim	110.63	0.18	1.01	3415.98	854.78	9.71	5.39	155.03	55.26	33.02	5434.47	141.08	8.05	1.74	1.72	2.05	1.44	22.71	OOR <	OOR >	15.19	33.04	11.6	7.2	0.16	29.84	146.04	23.07	44353.78	9.48	0.59	2726.6	154.38	84.02	OOR <	196.77	466.18	OOR <	579.33	63.37
UC2	20	DMSO	UC2_20%_DMSO Unstim	OOR <	*0.03	*0.03	1959.77	760.67	4.93	2.71	30.31	24.56	7.79	5419.23	40.72	OOR <	0.67	0.91	1.23	*0.09	17.95	OOR <	*3794.94	13.08	13.27	5.28	1.57	*0.05	OOR <	111.72	4.14	40083.74	5.93	0.22	3358.81	103.9	39.29	OOR <	148.18	300.91	OOR <	273.97	15.75
HC1	2	DMSO	HC1_2%_DMSO Unstim	OOR <	*0.01	OOR <	2246.13	585.01	5.26	2.84	30.37	8.67	6.78	4069.95	21.49	OOR <	0.65	0.87	1.42	OOR <	15.45	OOR <	*799674.59	11.49	16.37	4.14	2.29	0.07	OOR <	95.76	2.62	41262.58	4.49	0.27	1906.96	42.85	40.37	OOR <	192.39	235.76	OOR <	325.52	18.26
HC1	20	BUD	HC1_20%_BUD Unstim	OOR <	OOR <	OOR <	1607.25	425.22	4.55	2.17	25.88	1.61	5.55	2732.15	16.85	OOR <	0.56	0.57	1.05	OOR <	11.79	OOR <	*3094.22	7.32	9.91	10.24	2.75	0.06	OOR <	63.27	1.96	36989.3	3.47	*0.08	2191.19	74.77	*13.91	OOR <	178.16	228.6	OOR <	228.04	12.99
UC3	2	BUD	UC3_2%_BUD Unstim	OOR <	OOR <	0.31	2229.05	435.66	5.45	3.06	38.48	8.8	7.96	3133.4	30.92	*1.14	0.75	0.93	1.36	OOR <	13.73	OOR <	*7339.00	10.16	14.63	3.43	0.88	0.07	OOR <	76.85	5.38	43931.62	6.98	0.25	1505.28	146.89	32.49	OOR <	145.33	380.54	OOR <	308.63	18.89
HC2	20	TOFA	HC2_20%_TOFA Unstim	123.21	*0.00	0.18	2012.71	499.31	4.18	2.66	47.77	9.9	8.72	3879.34	49.19	OOR <	0.87	2.72	1.38	*0.09	12.66	OOR <	*19488.57	10.74	15.63	3.06	76.41	0.1	6.55	94.65	6.53	42432.77	2.55	0.3	1922.18	27.01	53.33	OOR <	175.4	177.49	OOR <	304.43	20.9
UC1	20	TOFA_TNFPC	UC1_20%_TOFA_TNF+Poly(I:C)	490.86	0.65	2.54	6363.93	920.52	18.28	9.12	904.04	604.29	210.03	3903.41	1419.26	12.98	440.6	31.52	3.47	7.39	50.24	OOR <	OOR >	17.08	45.75	4209.46	174.64	0.53	87.79	118.71	1044.62	37964.95	45.78	1.03	1484.19	1115.54	104.29	OOR <	191.18	949.2	59.3	1013.73	*41204.69
HC3	2	TOFA_TNFPC	HC3_2%_TOFA_TNF+Poly(I:C)	316.2	0.7	4.77	3953.25	945.81	24.75	8.63	721.46	635.9	333.74	4896.87	1195.43	18.23	221.33	10.42	3.64	9.72	47.56	OOR <	OOR >	18.64	49.25	3819.16	138.53	0.41	92.91	136.69	517.07	48451.03	27.55	1.16	OOR >	OOR >	144.55	2.04	215.26	1051.85	OOR <	1050.01	OOR >
UC2	20	DMSO_TNFPC	UC2_20%_DMSO_TNF+Poly(I:C)	305.02	0.77	5.31	8652.51	885.21	26.99	9.69	741.24	718.29	75.56	4213.73	4997.55	20.89	OOR >	16.03	4.25	9.99	56.01	OOR <	OOR >	17.61	54.74	*20544.52	26.23	0.44	79.09	143.02	357.14	44196.28	34.66	1.01	OOR >	1095.89	132.38	OOR <	171.81	990.1	OOR <	1286.23	OOR >
HC1	2	DMSO_TNFPC	HC1_2%_DMSO_TNF+Poly(I:C)	389.34	0.97	7.13	7870.75	674.33	34.82	10.49	1159.87	289.88	72.38	3114.23	3932.45	24.52	OOR >	27.55	4.74	8.62	50.03	OOR <	OOR >	17.93	57.37	*33601.38	175.8	2.34	108.55	128.26	925.62	46324.58	70.21	6.71	OOR >	1058.98	119.47	*0.66	222.89	1023.61	19.51	1446.96	OOR >
HC1	20	BUD_TNFPC	HC1_20%_BUD_TNF+Poly(I:C)	454.28	0.87	6.74	6485.12	635.05	33.37	10.6	1250.32	76.27	36.23	3069.93	2960.57	22.09	OOR >	39.81	5.41	9.53	39.16	OOR <	OOR >	18.44	60.75	*33956.90	243.8	10.21	121.95	136.5	1359.02	42229.93	106.78	7.47	OOR >	OOR >	123.83	OOR <	215.08	996.81	OOR <	1411.21	OOR >
UC3	2	BUD_TNFPC	UC3_2%_BUD_TNF+Poly(I:C)	289.26	0.63	4.89	4268.78	650.33	25.09	8.23	601.15	338.7	62.81	4881.99	1929.91	19.03	731.7	9.57	3.92	7.52	38.74	OOR <	OOR >	20.51	51.24	*13186.18	12.57	0.4	78.4	132.2	474.84	49252.36	28.34	1.14	2176.63	OOR >	114.38	OOR <	167.35	961.67	OOR <	1189.04	OOR >
HC2	20	TOFA_TNFPC	HC2_20%_TOFA_TNF+Poly(I:C)	676.66	0.75	6.24	8556.18	932.27	23.57	9.26	751.91	386.66	98.16	3705.76	1348.98	19.03	1009.05	41.77	4.08	8.55	38.8	OOR <	OOR >	18.2	45.88	7611.99	174.62	10.61	310.55	166.2	637.5	53108.72	24.8	1.07	1970.35	OOR >	109.2	2.11	189.88	895.78	OOR <	1119.88	OOR >
UC1	2	BUD	UC1_2%_BUD Unstim	OOR <	*0.03	0.25	2079.7	453.85	5.84	3.15	39.24	14.18	10.27	2939.71	21.72	OOR <	0.5	1.02	1.36	*0.00	12.81	OOR <	*25526.40	10.5	17.12	3.25	6.12	0.08	OOR <	78.84	4.27	40782.8	6.7	0.22	906.66	167.02	51.44	OOR <	163.42	371.33	OOR <	282.22	23.44
HC3	20	TOFA	HC3_20%_TOFA Unstim	96.89	0.2	1.09	3213.46	1360.78	9.43	4.74	93.59	50.42	23.41	4795.7	138.23	5.6	2.17	1.68	1.93	1.5	32.34	OOR <	OOR >	17.17	28.56	12.55	13.37	0.12	36.7	146.74	19.2	43568.98	9.05	0.5	3586.64	154.92	97.83	*0.03	186.81	489.92	OOR <	560.39	54.89
UC2	2	TOFA	UC2_2%_TOFA Unstim	OOR <	0.1	0.56	2699.16	747.4	6.11	4.22	54.29	58.48	16.89	5772.96	58.33	*2.65	0.95	1.04	1.83	0.61	21.67	OOR <	OOR >	13.22	23.83	6.05	2.03	0.06	OOR <	139.64	7.26	40400.82	7.49	0.47	2892.86	143.5	80.52	OOR <	144.81	407.96	OOR <	390.27	31.72
HC1	20	DMSO	HC1_20%_DMSO Unstim	OOR <	*0.00	0.21	2480.95	557.02	5.84	3.19	34.61	4.33	7.18	4759.53	30.56	OOR <	1.45	0.98	1.41	OOR <	14.81	OOR <	*98144.39	11.25	15.87	20.23	5.46	0.07	OOR <	97.01	2.93	34207.66	4.7	0.27	3129.44	54.74	43.52	OOR <	195.35	250.73	OOR <	315.65	16.53
UC3	2	DMSO	UC3_2%_DMSO Unstim	OOR <	0.06	0.31	2477.92	705.98	6.24	3.51	39.87	10.09	9.71	5699.73	53.8	*0.87	1.36	0.93	1.61	*0.29	16.42	OOR <	OOR >	12.85	18.98	5.05	1.58	0.07	OOR <	131.31	6.08	36882.41	6.27	0.2	2083.98	102.87	61.5	OOR <	159.45	346.29	OOR <	361.23	26.77
UC3	20	BUD	UC3_20%_BUD Unstim	OOR <	0.04	0.25	2175.87	557.63	6.38	3.1	30.8	7.17	7.61	3533.78	34.93	OOR <	1.44	0.87	1.52	*0.14	14.16	OOR <	*6529.67	10.14	15.25	5.9	1.02	*0.06	OOR <	77.68	4.31	43322.54	6.8	0.23	1854.58	172.91	32.49	OOR <	147.99	392.72	OOR <	296.07	17.78
HC2	2	BUD	HC2_2%_BUD Unstim	OOR <	OOR <	OOR <	1205.38	323.97	2.38	0.49	22.25	0.78	4.78	1184.42	9.3	OOR <	0.4	0.49	0.68	OOR <	5.26	OOR <	1457.36	5.62	6.19	*2.24	4.79	*0.02	OOR <	33.52	3.08	45279.4	OOR <	OOR <	1822.32	17.33	OOR <	OOR <	159.84	117.62	OOR <	128.66	7.06
UC1	2	BUD_TNFPC	UC1_2%_BUD_TNF+Poly(I:C)	250.93	0.69	4.07	4917.2	383.52	22.81	6.69	542.04	317.63	47.97	4170.38	599.06	15.67	38.56	4.63	3.37	8.04	29.83	OOR <	OOR >	18.25	43.01	662.97	23.44	0.29	68.31	136.76	251.04	43240.55	24.11	1.08	952.96	956.94	114.72	*1.31	197.68	962.93	OOR <	1057.31	OOR >
HC3	20	TOFA_TNFPC	HC3_20%_TOFA_TNF+Poly(I:C)	379.79	0.67	4.42	4082.75	835.16	21.39	9.04	697.49	678.87	239.72	4349.07	1564.44	17.11	662.01	18.47	3.7	6.88	53.5	OOR <	OOR >	17.08	50.74	7571.24	210.91	0.4	89.08	123.18	694.48	44337.19	31.93	1.23	OOR >	1247.43	118.8	3.11	172.71	958.54	OOR <	1055.49	OOR >
UC2	2	TOFA_TNFPC	UC2_2%_TOFA_TNF+Poly(I:C)	269.47	0.6	3.73	4226.2	757.27	21.8	8.33	395.89	652.8	130.82	4062.55	1008.05	16.69	61.45	5.12	3.59	8.42	38.39	OOR <	OOR >	20.95	46.25	824.26	20.71	0.33	78.4	140.2	281.39	42116.53	25.54	1.02	4130.65	1166.24	114.72	2.45	161.76	1043.26	OOR <	963.48	OOR >
HC1	20	DMSO_TNFPC	HC1_20%_DMSO_TNF+Poly(I:C)	509.49	0.8	5.86	7567.97	803.99	29.26	9.89	1348.78	86.3	52.84	3055.84	3810.42	22.41	OOR >	42.33	5.05	9.92	45.29	OOR <	OOR >	18.34	54.87	*33601.38	227.97	10.51	133.04	140.98	1199.69	31184.18	115.31	13.96	OOR >	1087.4	132.05	*0.47	228.71	990.1	*0.40	1340.49	OOR >
UC3	2	DMSO_TNFPC	UC3_2%_DMSO_TNF+Poly(I:C)	278.4	0.66	5.19	4942.12	915.63	27.68	8.68	699.86	335.6	101.48	4705.41	2768.19	19.46	*3066.45	13.8	3.97	9.33	49.65	OOR <	OOR >	17.7	52.24	*13529.09	24.19	0.48	86.48	137.76	560.01	46129.81	32.82	1.26	*80340.92	OOR >	100	*0.66	173.94	1174.58	3.51	1225	OOR >
UC3	20	BUD_TNFPC	UC3_20%_BUD_TNF+Poly(I:C)	309.12	0.82	5.13	6041.8	817.32	30.32	10.56	878.89	253.22	69.16	5533.27	3708.39	21.68	OOR >	16.64	4.62	8.62	45.9	OOR <	OOR >	19.31	58.25	*19777.14	43.94	0.62	86.48	137.98	1023.22	55376.07	50.23	1.38	3817.91	OOR >	121.49	*0.03	160.17	1094.48	OOR <	1407.25	OOR >
HC2	2	BUD_TNFPC	HC2_2%_BUD_TNF+Poly(I:C)	512.31	0.6	4.3	8096.86	531.36	21.97	8.38	715.07	151.29	45.14	3872.97	893.88	17.83	341.33	31.35	3.66	7.2	31.32	OOR <	OOR >	17.72	45.5	5056.61	240.96	1.1	129.4	121.54	419.69	54948.04	23.79	1.13	1563.29	OOR >	119.81	OOR <	186.98	849.99	OOR <	1042.73	OOR >
			The data below provides the expression of chemokines (pg/ml) detected by ELISA in a conditioned medium from colonoids derived from N=6 donors (3HC and 3UC) in response to different treatments (1-6)
ELISA
			CXCL2								CXCL5							CXCL10
		1	2	3	4	6	5		1	2	3	4	6	5		1	2	3	4	6	5
HC1	0.02	40.587	115.354	20.846	3511.48	1756.22	2436.69		7	7	7	1318.06	321.683	930.754		2.413	6.466	1	29882.8	4257.37	21118.2
HC3	0.02	60.042	224.824	23.445	1080.53	1333.19	956.167		2.964	2.734	3.315	1470.3	217.12	550.239		2	2	2	1116.42	1090.49	5541.34
UC2	0.02	88.894	93.297	50.329	2236.91	1073.21	1888.47		2.734	1.428	1.848	788.477	106.052	519.316		2	2	2	2039.89	197.424	939.923
UC3	0.02	114.58	104.889	71.611	266.884	196.32	224.346		2.901	1.684	2.604	641.787	120.095	280.921		12.295	4.106	5.202	10637.6	1128.73	5052.43
HC2	0.02	30.378	86.711	30.104	895.438	577.685	901.104		42.59	73.104	3.276	619.489	494.526	432.309		13.814	9.811	18.067	6376.65	1147.5	3078.55
UC1	0.02	66.395	75.688	29.276	879.573	674.341	705.399		30.123	85.03	27.946	1593.56	666.619	1308.44		0.923	1.39	3.411	337.565	96.381	114.499
HC1	0.2	46.867	141.102	31.501	2274.92	2235.11	2065.42		7	7	7	1472	640.454	819.411		9.811	18.067	10.219	35823.1	8178.86	29371.3
HC3	0.2	47.767	217.362	26.261	2129.04	1864.53	1709.83		3.198	4.905	3.315	4987.57	926.735	1926.87		2.5	13.865	5.193	11687.6	5344.31	11866.4
UC2	0.2	31.152	103.055	31.612	1601.82	1200.26	1253.03		1.636	6.192	2.284	1814.97	167.622	587.41		2.5	2.5	2.5	3314.67	295.854	2795.59
UC3	0.2	116.964	124.54	80.109	407.411	250.691	330.766		3.588	2.1	2.242	2186.78	257.956	799.926		38.572	14.377	27.62	33277.5	4741.65	23691.6
HC2	0.2	45.498	68.356	42.137	2169.91	2059.9	1791.2		80.175	139.041	37.549	3010.8	1448.87	2078.89		22.95	22.207	39.45	30696.7	7043.04	20659.5
UC1	0.2	92.943	180.786	58.827	3662.1	2114.56	2482.04		60.334	67.281	47.684	3893.45	2592.79	4376.81		9.955	6.847	5.57	30654.1	1704.18	12395.2
